# Supplementary material for: High-Throughput Metabolomics Platform for the Rapid Data-Driven Development of Novel Additive Solutions for Blood Storage
Source: Front Physiol. 2022 Mar 14;13:833242. doi: 10.3389/fphys.2022.833242 (PMC8964052; doi:10.3389/fphys.2022.833242)
Supplement: Supplementary file 2 [file Data_Sheet_1.CSV]

Sample	Time	Additive	L-alanine	L-arginine	L-asparagine	L-aspartate	L-cysteine	L-glutamate	L-glutamine	glycine	L-histidine	L-leucine/isoleucine	L-lysine	L-methionine	L-phenylalanine	L-proline	L-serine	L-threonine	L-tryptophan	L-tyrosine	L-valine	L-cystine	ATP	ADP	AMP	Adenosine	Adenine	GDP	GMP	Guanosine	Guanine	UTP	UDP	UMP	IMP	Hypoxanthine	Xanthine	Urate	5-Hydroxyisourate	Allantoate	Pyridoxal	Pyridoxamine 5'-phosphate	Nicotinamide	Adenylosuccinic acid	UDP-glucose	ADP-D-ribose	NADP+	NAD+	Phosphate
B7_C1_P1-E-D7_r24	1	02-Adenosine	5.20E+06	5.57E+04	4.97E+05	5.68E+05	5.33E+03	2.08E+06	1.75E+06	3.38E+05	2.51E+06	1.12E+07	1.47E+06	5.42E+05	7.61E+06	1.36E+07	4.06E+05	7.38E+05	2.14E+06	2.31E+06	2.29E+07	4.04E+04	2.07E+06	2.92E+06	1.44E+06	4.16E+05	6.37E+07	4.01E+04	0.00E+00	0.00E+00	1.92E+04	6.23E+03	1.18E+06	0.00E+00	8.66E+05	8.82E+04	0.00E+00	5.39E+06	5.47E+05	1.67E+05	1.27E+05	0.00E+00	1.35E+07	1.04E+04	3.40E+05	1.87E+05	9.99E+04	1.76E+04	1.18E+07
C7_C1_P2-E-D7_r78	1	02-Adenosine	5.43E+06	1.18E+05	4.63E+05	4.15E+05	4.49E+03	2.53E+06	1.76E+06	3.49E+05	2.66E+06	1.46E+07	1.86E+06	6.84E+05	1.02E+07	1.23E+07	4.03E+05	8.91E+05	2.68E+06	2.62E+06	2.61E+07	0.00E+00	1.67E+06	3.44E+06	1.48E+06	7.86E+05	2.76E+07	0.00E+00	0.00E+00	0.00E+00	8.00E+04	0.00E+00	1.28E+06	0.00E+00	9.41E+05	2.29E+05	1.91E+05	4.39E+06	7.36E+05	1.54E+05	9.68E+04	0.00E+00	1.49E+07	2.97E+03	2.61E+05	1.80E+05	1.00E+05	2.91E+04	1.36E+07
D7_C1_P3-E-D7_r57	1	02-Adenosine	5.06E+06	1.16E+05	4.21E+05	2.63E+05	8.47E+03	2.40E+06	2.02E+06	3.45E+05	2.42E+06	1.34E+07	1.89E+06	6.68E+05	1.05E+07	1.28E+07	4.86E+05	1.20E+06	2.71E+06	2.75E+06	3.08E+07	0.00E+00	1.80E+06	3.20E+06	1.23E+06	6.63E+05	6.39E+06	0.00E+00	0.00E+00	0.00E+00	5.25E+04	0.00E+00	1.39E+06	0.00E+00	7.26E+05	2.84E+05	1.63E+05	5.28E+06	4.61E+05	1.70E+05	2.71E+04	0.00E+00	1.26E+07	0.00E+00	2.28E+05	2.17E+05	9.35E+04	1.91E+04	1.07E+07
E7_C1_P4-E-D7_r79	1	02-Adenosine	4.97E+06	1.02E+05	4.24E+05	5.30E+05	1.04E+04	2.49E+06	1.53E+06	2.92E+05	2.96E+06	1.72E+07	1.98E+06	8.87E+05	1.01E+07	1.22E+07	4.48E+05	1.21E+06	2.90E+06	3.14E+06	2.55E+07	2.05E+04	1.63E+06	2.97E+06	1.22E+06	6.21E+05	6.21E+07	1.94E+04	1.58E+04	0.00E+00	5.80E+04	0.00E+00	1.26E+06	0.00E+00	8.27E+05	1.23E+04	1.55E+05	5.11E+06	5.95E+05	1.95E+05	3.30E+04	0.00E+00	1.25E+07	1.88E+03	2.67E+05	1.58E+05	9.62E+04	7.84E+03	1.40E+07
F7_C1_P5-E-D7_r91	1	02-Adenosine	4.28E+06	8.41E+04	3.45E+05	4.27E+05	3.93E+03	2.20E+06	1.76E+06	2.99E+05	2.64E+06	1.48E+07	1.95E+06	7.77E+05	9.48E+06	1.06E+07	3.71E+05	1.05E+06	2.53E+06	3.42E+06	2.60E+07	1.54E+04	1.76E+06	3.83E+06	1.25E+06	5.96E+05	6.54E+07	0.00E+00	0.00E+00	0.00E+00	4.81E+04	0.00E+00	1.33E+06	0.00E+00	7.63E+05	1.40E+04	1.55E+05	5.48E+06	7.04E+05	1.86E+05	2.62E+04	0.00E+00	1.07E+07	0.00E+00	2.65E+05	2.90E+05	7.31E+04	5.74E+03	1.34E+07
G7_C1_P6-E-D7_r34	1	02-Adenosine	5.14E+06	1.66E+05	4.59E+05	6.82E+05	6.90E+03	2.66E+06	1.85E+06	2.91E+05	2.54E+06	1.87E+07	1.84E+06	8.68E+05	9.35E+06	1.28E+07	5.43E+05	1.05E+06	2.06E+06	2.54E+06	3.23E+07	2.30E+04	1.33E+06	3.80E+06	1.91E+06	4.64E+05	8.99E+07	0.00E+00	0.00E+00	0.00E+00	4.95E+04	0.00E+00	1.05E+06	0.00E+00	7.75E+05	2.11E+05	1.83E+05	6.37E+06	3.95E+05	1.42E+05	2.31E+04	0.00E+00	1.69E+07	7.06E+03	3.55E+05	2.66E+05	9.81E+04	0.00E+00	1.19E+07
H7_C1_P1-E-D14_r61	2	02-Adenosine	4.70E+06	1.17E+05	4.02E+05	5.52E+05	1.73E+04	2.09E+06	1.36E+06	3.76E+05	2.59E+06	1.02E+07	1.56E+06	2.43E+05	8.61E+06	1.20E+07	3.28E+05	6.96E+05	2.54E+06	2.34E+06	1.75E+07	1.05E+05	1.24E+06	3.81E+06	1.48E+06	7.27E+05	2.06E+07	2.49E+04	0.00E+00	1.67E+04	7.31E+04	0.00E+00	1.29E+06	0.00E+00	9.04E+05	1.59E+06	1.75E+05	5.62E+06	1.69E+05	1.93E+05	7.29E+04	0.00E+00	1.40E+07	1.22E+04	2.96E+05	2.04E+05	1.14E+05	2.62E+03	1.42E+07
H8_C1_P2-E-D14_r68	2	02-Adenosine	6.09E+06	1.13E+05	4.59E+05	4.55E+05	3.11E+04	2.96E+06	1.46E+06	3.85E+05	3.13E+06	3.56E+07	2.29E+06	7.98E+05	2.34E+07	1.47E+07	5.23E+05	1.15E+06	6.53E+06	7.34E+06	3.05E+07	2.72E+04	1.66E+06	2.94E+06	1.23E+06	8.16E+05	5.82E+05	0.00E+00	0.00E+00	1.59E+04	4.01E+04	0.00E+00	1.33E+06	0.00E+00	1.08E+06	1.26E+06	2.14E+05	4.19E+06	2.59E+05	1.75E+05	3.54E+04	0.00E+00	2.48E+07	1.17E+04	2.86E+05	2.45E+05	1.29E+05	1.06E+04	1.28E+07
H9_C1_P3-E-D14_r53	2	02-Adenosine	5.27E+06	1.27E+05	3.82E+05	2.61E+05	2.27E+04	2.60E+06	1.85E+06	3.83E+05	2.44E+06	1.34E+07	1.85E+06	3.99E+05	1.19E+07	1.25E+07	5.35E+05	1.15E+06	2.55E+06	3.25E+06	3.03E+07	0.00E+00	1.08E+06	3.04E+06	1.40E+06	5.85E+05	4.03E+05	0.00E+00	0.00E+00	6.31E+03	6.10E+04	0.00E+00	1.12E+06	0.00E+00	1.25E+06	1.01E+06	1.38E+05	5.02E+06	3.97E+05	1.46E+05	2.73E+04	0.00E+00	1.32E+07	2.27E+03	3.18E+05	1.95E+05	1.18E+05	0.00E+00	1.22E+07
H10_C1_P4-E-D14_r63	2	02-Adenosine	4.39E+06	8.59E+04	4.13E+05	9.13E+05	1.89E+04	2.84E+06	1.62E+06	4.85E+05	2.62E+06	1.24E+07	1.77E+06	3.37E+05	1.04E+07	7.96E+06	3.85E+05	7.30E+05	3.12E+06	2.68E+06	2.30E+07	0.00E+00	1.51E+06	3.26E+06	1.39E+06	6.35E+05	6.35E+07	2.84E+04	1.63E+04	8.65E+03	5.63E+04	0.00E+00	1.62E+06	0.00E+00	5.14E+05	1.37E+06	1.89E+05	6.72E+06	3.80E+04	2.11E+05	1.26E+06	0.00E+00	1.10E+07	1.05E+04	1.94E+05	1.03E+05	1.00E+05	2.39E+03	1.25E+07
H11_C1_P5-E-D14_r86	2	02-Adenosine	4.73E+06	8.74E+04	3.13E+05	4.43E+05	3.81E+04	2.31E+06	1.43E+06	2.96E+05	2.43E+06	1.60E+07	2.41E+06	1.99E+06	1.13E+07	1.15E+07	3.82E+05	1.10E+06	3.72E+06	4.38E+06	2.23E+07	4.00E+04	8.49E+05	3.46E+06	2.00E+06	7.13E+05	2.00E+07	1.44E+04	0.00E+00	0.00E+00	3.88E+04	0.00E+00	1.13E+06	0.00E+00	9.83E+05	9.31E+05	1.88E+05	5.53E+06	4.05E+05	1.81E+05	3.23E+04	2.43E+04	1.25E+07	1.93E+04	2.73E+05	1.68E+05	9.85E+04	6.74E+03	1.45E+07
H12_C1_P6-E-D14_r69	2	02-Adenosine	4.24E+06	1.29E+05	4.30E+05	9.77E+05	5.18E+03	2.43E+06	1.54E+06	2.89E+05	2.66E+06	2.44E+07	2.53E+06	7.46E+05	1.62E+07	1.64E+07	4.82E+05	1.02E+06	4.02E+06	4.19E+06	3.01E+07	1.41E+04	6.40E+05	2.32E+06	1.37E+06	6.69E+05	1.76E+07	2.24E+04	1.95E+04	1.15E+04	4.38E+04	0.00E+00	6.83E+05	0.00E+00	1.52E+06	2.03E+06	1.81E+05	6.67E+06	4.80E+05	2.17E+05	5.29E+04	0.00E+00	1.87E+07	4.42E+03	3.67E+05	3.85E+05	1.10E+05	8.54E+03	1.09E+07
A7_C2_P1-E-D21_r61	3	02-Adenosine	5.65E+06	8.56E+04	4.65E+05	6.71E+05	3.78E+04	1.88E+06	1.43E+06	4.64E+05	2.47E+06	1.15E+07	1.42E+06	1.26E+05	9.98E+06	1.36E+07	4.53E+05	8.64E+05	3.13E+06	2.21E+06	1.87E+07	9.30E+04	3.24E+05	2.76E+06	2.74E+06	4.69E+05	3.26E+06	0.00E+00	1.18E+04	1.61E+04	5.88E+04	0.00E+00	1.21E+06	7.11E+03	1.16E+06	3.10E+06	1.69E+05	5.59E+06	3.31E+05	1.64E+05	8.87E+05	0.00E+00	1.29E+07	1.65E+04	3.58E+05	2.22E+05	8.54E+04	1.67E+04	1.96E+07
B7_C2_P2-E-D21_r69	3	02-Adenosine	5.49E+06	1.25E+05	4.06E+05	4.34E+05	2.94E+04	2.41E+06	1.15E+06	3.63E+05	2.58E+06	1.43E+07	2.03E+06	2.62E+05	1.00E+07	1.06E+07	4.55E+05	8.75E+05	3.24E+06	2.26E+06	2.26E+07	0.00E+00	5.19E+05	2.15E+06	1.43E+06	4.92E+05	3.29E+05	0.00E+00	0.00E+00	0.00E+00	4.62E+04	0.00E+00	1.29E+06	0.00E+00	1.19E+06	2.72E+06	1.77E+05	4.66E+06	2.16E+05	1.39E+05	6.38E+05	0.00E+00	1.39E+07	1.13E+04	2.35E+05	1.28E+05	9.96E+04	2.44E+04	1.52E+07
C7_C2_P3-E-D21_r62	3	02-Adenosine	5.30E+06	1.10E+05	3.53E+05	2.80E+05	1.57E+04	2.43E+06	1.50E+06	4.71E+05	2.26E+06	1.38E+07	2.37E+06	2.08E+05	1.10E+07	1.22E+07	4.58E+05	1.11E+06	3.42E+06	2.61E+06	2.73E+07	1.45E+04	5.41E+05	2.49E+06	1.04E+06	5.27E+05	3.56E+05	0.00E+00	0.00E+00	2.25E+04	3.61E+04	0.00E+00	1.36E+06	0.00E+00	1.21E+06	2.77E+06	1.71E+05	4.75E+06	4.71E+05	2.00E+05	4.55E+05	3.08E+04	1.17E+07	7.29E+03	3.27E+05	2.27E+05	7.68E+04	0.00E+00	1.46E+07
D7_C2_P4-E-D21_r75	3	02-Adenosine	4.05E+06	8.96E+04	3.97E+05	9.73E+05	3.96E+04	2.92E+06	1.41E+06	5.15E+05	2.66E+06	1.27E+07	1.55E+06	4.87E+05	9.53E+06	9.31E+06	4.31E+05	8.96E+05	3.00E+06	2.39E+06	2.42E+07	2.58E+04	6.00E+05	2.68E+06	1.50E+06	4.97E+05	3.54E+07	1.81E+04	0.00E+00	1.81E+04	5.93E+04	0.00E+00	1.29E+06	0.00E+00	7.11E+05	2.61E+06	1.59E+05	6.55E+06	5.92E+05	1.88E+05	4.02E+05	0.00E+00	9.21E+06	1.56E+04	2.02E+05	1.06E+05	1.04E+05	3.17E+04	1.48E+07
E7_C2_P5-E-D21_r53	3	02-Adenosine	5.07E+06	8.61E+04	2.86E+05	5.33E+05	3.60E+04	2.22E+06	1.24E+06	3.89E+05	2.83E+06	1.80E+07	2.08E+06	2.24E+06	9.79E+06	1.18E+07	4.20E+05	1.20E+06	3.59E+06	2.72E+06	2.63E+07	2.43E+04	6.51E+05	2.53E+06	1.38E+06	4.85E+05	5.62E+06	3.38E+04	0.00E+00	1.13E+04	4.29E+04	0.00E+00	1.61E+06	0.00E+00	1.20E+06	2.55E+06	9.53E+04	4.96E+06	4.61E+05	2.13E+05	3.84E+05	4.74E+04	1.14E+07	2.57E+04	2.69E+05	9.26E+04	8.01E+04	2.41E+04	1.65E+07
F7_C2_P6-E-D21_r24	3	02-Adenosine	5.49E+06	1.52E+05	4.35E+05	7.52E+05	3.09E+04	2.45E+06	1.10E+06	3.86E+05	2.54E+06	2.04E+07	2.08E+06	4.68E+05	1.10E+07	1.64E+07	5.01E+05	1.08E+06	3.11E+06	2.22E+06	3.10E+07	6.85E+03	3.53E+05	2.46E+06	2.29E+06	5.23E+05	2.11E+07	1.55E+04	0.00E+00	1.36E+04	3.48E+04	0.00E+00	1.08E+06	0.00E+00	9.96E+05	3.67E+06	1.64E+05	6.31E+06	5.19E+05	1.87E+05	4.06E+05	2.46E+04	1.49E+07	2.06E+04	2.64E+05	2.27E+05	8.32E+04	2.02E+04	1.56E+07
H7_C2_P1-E-D28_r5	4	02-Adenosine	5.00E+06	9.62E+04	3.55E+05	5.59E+05	3.84E+04	1.77E+06	9.17E+05	4.48E+05	2.47E+06	1.16E+07	1.84E+06	1.17E+05	9.19E+06	1.31E+07	3.93E+05	8.18E+05	2.94E+06	2.01E+06	1.67E+07	1.49E+05	4.69E+05	2.49E+06	1.64E+06	6.56E+05	4.41E+05	4.72E+04	0.00E+00	3.20E+04	6.73E+04	0.00E+00	1.31E+06	0.00E+00	1.01E+06	4.67E+06	1.39E+05	4.99E+06	3.92E+05	2.27E+05	6.40E+05	6.05E+04	1.10E+07	1.06E+04	1.91E+05	1.23E+05	6.19E+04	0.00E+00	1.20E+07
H8_C2_P2-E-D28_r31	4	02-Adenosine	6.40E+06	1.07E+05	3.78E+05	4.55E+05	5.43E+04	2.27E+06	1.01E+06	5.35E+05	2.82E+06	1.76E+07	1.95E+06	1.80E+05	1.00E+07	1.33E+07	5.23E+05	1.09E+06	2.85E+06	2.17E+06	2.65E+07	1.61E+04	3.82E+05	2.40E+06	1.96E+06	4.78E+05	4.23E+05	0.00E+00	0.00E+00	2.29E+04	4.96E+04	0.00E+00	1.47E+06	0.00E+00	1.29E+06	4.95E+06	1.26E+05	3.99E+06	3.18E+05	1.73E+05	7.65E+05	4.27E+04	1.43E+07	2.40E+03	2.15E+05	1.62E+05	7.54E+04	2.63E+04	1.70E+07
H9_C2_P3-E-D28_r22	4	02-Adenosine	5.37E+06	1.14E+05	3.48E+05	2.61E+05	3.39E+04	2.82E+06	1.21E+06	5.15E+05	2.31E+06	1.42E+07	2.67E+06	1.69E+05	1.30E+07	1.28E+07	5.22E+05	1.28E+06	3.60E+06	3.03E+06	2.94E+07	2.30E+04	3.48E+05	2.14E+06	1.42E+06	5.18E+05	3.26E+05	0.00E+00	0.00E+00	2.05E+04	3.86E+04	0.00E+00	1.13E+06	0.00E+00	1.16E+06	5.23E+06	1.55E+05	5.28E+06	4.62E+05	2.32E+05	8.36E+05	1.78E+05	1.37E+07	6.54E+03	3.10E+05	1.42E+05	6.03E+04	0.00E+00	1.34E+07
H10_C2_P4-E-D28_r58	4	02-Adenosine	4.70E+06	1.06E+05	3.99E+05	1.13E+06	6.29E+04	3.19E+06	1.19E+06	5.35E+05	2.54E+06	1.38E+07	1.73E+06	1.15E+05	1.18E+07	9.22E+06	4.59E+05	9.97E+05	3.55E+06	2.80E+06	2.12E+07	1.29E+04	4.33E+05	2.79E+06	1.82E+06	5.27E+05	1.76E+07	1.13E+05	0.00E+00	3.46E+04	3.30E+04	0.00E+00	1.33E+06	0.00E+00	9.03E+05	3.98E+06	1.52E+05	5.78E+06	1.53E+05	1.59E+05	9.13E+04	7.31E+04	1.12E+07	1.88E+04	1.76E+05	1.22E+05	1.04E+05	3.64E+04	1.60E+07
H11_C2_P5-E-D28_r41	4	02-Adenosine	4.89E+06	1.21E+05	2.79E+05	4.00E+05	1.70E+04	2.32E+06	1.23E+06	4.80E+05	2.19E+06	1.59E+07	2.00E+06	9.71E+05	7.79E+06	1.10E+07	4.67E+05	1.06E+06	3.12E+06	2.45E+06	2.58E+07	6.24E+04	2.30E+05	1.83E+06	1.90E+06	4.68E+05	3.49E+05	7.26E+04	2.13E+04	3.57E+04	4.23E+04	0.00E+00	1.10E+06	0.00E+00	1.36E+06	4.36E+06	1.44E+05	4.88E+06	4.13E+05	1.30E+05	1.28E+06	3.92E+04	1.15E+07	2.35E+04	2.59E+05	1.04E+05	8.26E+04	6.80E+03	1.66E+07
H12_C2_P6-E-D28_r60	4	02-Adenosine	5.48E+06	1.77E+05	3.56E+05	7.67E+05	2.31E+04	2.23E+06	1.33E+06	4.80E+05	2.45E+06	1.76E+07	2.20E+06	2.80E+05	1.09E+07	1.66E+07	5.22E+05	1.02E+06	3.54E+06	2.86E+06	2.60E+07	4.48E+04	2.46E+05	2.33E+06	2.60E+06	5.31E+05	1.36E+07	3.69E+04	1.61E+04	1.15E+04	3.42E+04	0.00E+00	1.07E+06	0.00E+00	1.25E+06	6.95E+06	1.51E+05	7.06E+06	2.80E+05	1.72E+05	1.58E+06	3.87E+04	1.43E+07	2.08E+04	2.87E+05	2.40E+05	6.87E+04	1.73E+04	1.69E+07
A7_C3_P1-E-D35_r31	5	02-Adenosine	4.71E+06	8.81E+04	3.80E+05	5.19E+05	5.71E+04	2.04E+06	7.98E+05	6.04E+05	2.57E+06	1.13E+07	1.90E+06	1.01E+05	9.82E+06	1.30E+07	4.18E+05	8.43E+05	3.10E+06	2.31E+06	1.74E+07	1.33E+05	2.01E+05	2.27E+06	2.17E+06	3.59E+05	3.10E+05	0.00E+00	0.00E+00	3.24E+04	3.61E+04	0.00E+00	1.22E+06	0.00E+00	1.25E+06	7.12E+06	1.68E+05	4.61E+06	1.78E+05	1.63E+05	2.71E+05	4.91E+04	1.14E+07	0.00E+00	2.68E+05	7.95E+04	8.03E+04	1.51E+04	1.50E+07
B7_C3_P2-E-D35_r35	5	02-Adenosine	5.40E+06	1.17E+05	3.81E+05	3.79E+05	4.23E+04	2.22E+06	8.55E+05	5.28E+05	2.41E+06	1.51E+07	1.95E+06	1.49E+05	1.21E+07	1.16E+07	4.72E+05	9.47E+05	2.62E+06	2.63E+06	2.33E+07	5.24E+04	1.80E+05	1.64E+06	1.88E+06	3.86E+05	3.27E+05	5.84E+04	0.00E+00	2.97E+04	3.63E+04	0.00E+00	1.34E+06	0.00E+00	1.25E+06	6.90E+06	2.17E+04	3.66E+06	3.09E+05	1.84E+05	2.11E+05	6.20E+04	1.25E+07	9.91E+03	2.19E+05	4.26E+04	3.55E+04	2.94E+04	1.64E+07
C7_C3_P3-E-D35_r59	5	02-Adenosine	5.91E+06	1.26E+05	2.71E+05	2.27E+05	1.07E+05	2.66E+06	1.12E+06	4.16E+05	2.27E+06	1.55E+07	2.41E+06	1.97E+05	1.12E+07	1.25E+07	4.95E+05	1.47E+06	3.70E+06	2.66E+06	2.75E+07	2.78E+04	1.08E+05	1.41E+06	1.87E+06	4.67E+05	2.94E+05	0.00E+00	0.00E+00	6.33E+04	5.20E+04	0.00E+00	1.25E+06	0.00E+00	1.27E+06	7.13E+06	1.21E+05	4.61E+06	6.59E+04	1.88E+05	2.37E+05	1.35E+05	1.24E+07	5.24E+03	2.15E+05	1.53E+05	2.72E+04	0.00E+00	1.60E+07
D7_C3_P4-E-D35_r38	5	02-Adenosine	4.93E+06	1.21E+05	4.17E+05	1.05E+06	8.95E+04	3.12E+06	1.28E+06	6.37E+05	2.38E+06	1.31E+07	1.93E+06	1.11E+05	1.05E+07	9.60E+06	4.17E+05	1.00E+06	3.11E+06	2.38E+06	2.23E+07	3.60E+04	1.06E+05	1.62E+06	2.58E+06	4.50E+05	7.87E+06	0.00E+00	0.00E+00	4.63E+04	4.04E+04	0.00E+00	1.26E+06	0.00E+00	9.03E+05	7.72E+06	1.17E+05	6.32E+06	4.37E+05	1.67E+05	2.39E+05	7.07E+04	1.11E+07	8.58E+03	1.70E+05	1.28E+05	4.65E+04	2.45E+04	1.90E+07
E7_C3_P5-E-D35_r70	5	02-Adenosine	5.36E+06	1.01E+05	2.18E+05	4.44E+05	4.39E+04	2.24E+06	1.05E+06	4.50E+05	2.67E+06	1.76E+07	2.44E+06	1.15E+06	1.22E+07	1.18E+07	3.88E+05	1.19E+06	3.00E+06	3.98E+06	2.19E+07	4.27E+04	9.34E+04	1.78E+06	2.00E+06	3.99E+05	3.29E+05	3.66E+04	0.00E+00	2.18E+04	3.35E+04	0.00E+00	9.96E+05	0.00E+00	1.42E+06	6.04E+06	1.23E+05	5.30E+06	1.17E+05	1.83E+05	1.92E+05	5.88E+04	1.04E+07	1.07E+04	2.25E+05	1.47E+05	6.51E+04	6.31E+03	1.84E+07
F7_C3_P6-E-D35_r8	5	02-Adenosine	4.43E+06	1.40E+05	3.95E+05	6.49E+05	3.45E+04	2.26E+06	8.39E+05	5.08E+05	1.81E+06	1.80E+07	2.45E+06	2.07E+05	1.17E+07	1.26E+07	4.84E+05	9.30E+05	4.05E+06	2.68E+06	2.18E+07	6.48E+04	1.93E+05	1.57E+06	2.43E+06	4.77E+05	7.20E+06	0.00E+00	0.00E+00	4.87E+04	3.85E+04	0.00E+00	1.31E+06	0.00E+00	9.10E+05	7.51E+06	1.44E+05	6.61E+06	2.51E+05	2.11E+05	1.98E+05	1.37E+05	1.32E+07	5.60E+03	1.70E+05	2.01E+05	7.00E+04	5.83E+03	1.56E+07
H7_C3_P1-E-D41_r87	6	02-Adenosine	5.55E+06	1.62E+05	3.14E+05	5.80E+05	6.50E+04	2.45E+06	6.62E+05	6.14E+05	2.49E+06	2.12E+07	2.15E+06	1.51E+06	1.39E+07	1.73E+07	4.63E+05	1.25E+06	4.11E+06	3.37E+06	2.76E+07	4.36E+04	1.51E+05	1.75E+06	1.89E+06	4.41E+05	3.17E+06	1.40E+04	0.00E+00	3.86E+04	4.05E+04	0.00E+00	1.07E+06	0.00E+00	1.13E+06	9.42E+06	1.64E+05	6.26E+06	7.55E+03	2.12E+05	2.04E+05	1.37E+05	1.15E+07	9.33E+03	2.36E+05	1.20E+05	7.11E+04	4.56E+04	1.64E+07
H8_C3_P2-E-D41_r14	6	02-Adenosine	4.87E+06	9.59E+04	2.36E+05	3.74E+05	6.18E+04	2.40E+06	9.25E+05	5.09E+05	2.67E+06	1.63E+07	2.51E+06	1.14E+06	1.07E+07	1.09E+07	4.33E+05	1.11E+06	3.31E+06	2.70E+06	2.23E+07	1.76E+04	1.05E+05	1.27E+06	2.11E+06	4.44E+05	3.33E+05	2.51E+04	0.00E+00	4.03E+04	2.54E+04	0.00E+00	1.35E+06	0.00E+00	1.28E+06	8.63E+06	1.32E+05	5.21E+06	2.72E+05	1.94E+05	2.30E+05	0.00E+00	9.13E+06	1.35E+04	1.75E+05	7.24E+04	2.47E+04	1.16E+04	1.42E+07
H9_C3_P3-E-D41_r50	6	02-Adenosine	5.80E+06	8.23E+04	4.00E+05	1.06E+06	9.55E+04	3.08E+06	9.23E+05	6.37E+05	2.58E+06	1.52E+07	2.02E+06	2.03E+05	1.13E+07	1.04E+07	5.20E+05	1.12E+06	3.88E+06	2.85E+06	2.02E+07	1.78E+04	1.24E+05	1.71E+06	1.82E+06	4.43E+05	4.04E+06	0.00E+00	0.00E+00	6.01E+04	3.32E+04	0.00E+00	1.22E+06	0.00E+00	8.04E+05	8.59E+06	1.71E+05	5.75E+06	1.42E+05	2.45E+05	2.31E+05	2.17E+05	8.84E+06	1.00E+04	1.22E+05	3.82E+04	3.89E+04	1.76E+04	1.78E+07
H10_C3_P4-E-D41_r2	6	02-Adenosine	5.21E+06	1.26E+05	3.44E+05	1.89E+05	7.40E+04	2.74E+06	8.62E+05	5.28E+05	2.34E+06	1.47E+07	2.60E+06	6.63E+04	1.47E+07	1.23E+07	4.44E+05	1.12E+06	3.66E+06	3.02E+06	2.67E+07	3.19E+04	6.39E+04	1.20E+06	1.62E+06	4.87E+05	4.07E+05	2.97E+04	0.00E+00	5.95E+04	4.65E+04	0.00E+00	1.15E+06	0.00E+00	1.19E+06	9.94E+06	1.57E+05	4.62E+06	2.76E+05	2.02E+05	2.52E+05	2.26E+05	1.07E+07	4.14E+03	2.43E+05	4.96E+04	4.87E+04	3.79E+04	1.60E+07
H11_C3_P5-E-D41_r71	6	02-Adenosine	5.54E+06	8.84E+04	2.83E+05	4.28E+05	5.95E+04	1.91E+06	7.26E+05	5.15E+05	2.29E+06	1.34E+07	2.30E+06	7.96E+04	1.23E+07	1.20E+07	4.30E+05	8.06E+05	3.13E+06	2.33E+06	2.29E+07	4.01E+04	1.07E+05	1.39E+06	2.12E+06	3.83E+05	3.09E+05	8.49E+03	0.00E+00	1.78E+04	5.15E+04	0.00E+00	1.01E+06	0.00E+00	1.09E+06	8.38E+06	1.29E+05	4.08E+06	8.87E+04	1.51E+05	1.93E+05	1.29E+05	8.94E+06	5.85E+03	1.42E+05	9.73E+04	2.62E+04	5.51E+04	1.78E+07
H12_C3_P6-E-D41_r68	6	02-Adenosine	5.60E+06	8.90E+04	4.53E+05	5.72E+05	1.13E+05	2.39E+06	7.75E+05	6.38E+05	2.76E+06	1.40E+07	1.97E+06	7.15E+04	1.24E+07	1.43E+07	4.94E+05	9.68E+05	3.61E+06	2.91E+06	1.68E+07	1.22E+05	1.19E+05	1.82E+06	2.49E+06	5.00E+05	3.07E+05	0.00E+00	0.00E+00	3.63E+04	4.45E+04	0.00E+00	1.31E+06	0.00E+00	1.17E+06	8.27E+06	1.37E+05	5.08E+06	1.35E+05	2.07E+05	2.77E+05	5.47E+04	1.15E+07	1.42E+04	2.11E+05	7.20E+04	3.85E+04	4.17E+04	1.82E+07
B2_C1_P1-X-D7_r49	1	01-Ctrl AS3	5.92E+06	7.73E+04	5.29E+05	6.81E+05	1.05E+04	2.49E+06	1.74E+06	3.72E+05	2.85E+06	1.21E+07	1.63E+06	4.94E+05	8.62E+06	1.50E+07	3.79E+05	8.52E+05	2.66E+06	2.43E+06	2.33E+07	1.25E+05	1.62E+06	3.34E+06	1.08E+06	6.61E+05	6.39E+07	5.74E+04	0.00E+00	0.00E+00	3.64E+04	0.00E+00	1.29E+06	0.00E+00	8.36E+05	1.28E+05	1.41E+05	5.52E+06	4.23E+05	1.65E+05	2.97E+04	0.00E+00	1.56E+07	6.08E+03	2.82E+05	1.88E+05	9.77E+04	3.61E+04	1.03E+07
C2_C1_P2-X-D7_r31	1	01-Ctrl AS3	5.48E+06	9.66E+04	4.29E+05	3.81E+05	1.11E+04	2.62E+06	2.10E+06	3.30E+05	2.64E+06	1.49E+07	1.67E+06	7.21E+05	9.30E+06	1.21E+07	3.93E+05	7.54E+05	2.23E+06	2.46E+06	2.76E+07	0.00E+00	2.21E+06	3.38E+06	1.15E+06	5.08E+05	2.68E+07	2.37E+04	0.00E+00	0.00E+00	5.51E+04	0.00E+00	9.22E+05	0.00E+00	7.67E+05	1.23E+05	1.41E+05	4.54E+06	7.31E+05	1.59E+05	2.60E+04	0.00E+00	1.48E+07	0.00E+00	3.63E+05	1.96E+05	1.48E+05	2.97E+04	1.07E+07
D2_C1_P3-X-D7_r72	1	01-Ctrl AS3	4.96E+06	1.12E+05	3.67E+05	3.19E+05	1.03E+04	2.60E+06	2.09E+06	3.10E+05	2.59E+06	1.31E+07	1.72E+06	7.60E+05	1.02E+07	1.21E+07	4.40E+05	1.08E+06	3.07E+06	3.17E+06	3.04E+07	1.96E+04	1.93E+06	3.29E+06	1.18E+06	6.75E+05	4.44E+05	0.00E+00	0.00E+00	4.44E+03	6.29E+04	0.00E+00	1.26E+06	0.00E+00	8.32E+05	3.67E+04	1.94E+05	5.60E+06	2.43E+05	1.62E+05	1.97E+04	0.00E+00	1.40E+07	3.89E+03	3.21E+05	1.83E+05	1.37E+05	5.15E+03	1.03E+07
E2_C1_P4-X-D7_r35	1	01-Ctrl AS3	4.75E+06	1.17E+05	3.55E+05	5.39E+05	6.17E+03	2.60E+06	1.84E+06	3.18E+05	2.65E+06	1.75E+07	1.80E+06	8.53E+05	1.03E+07	1.10E+07	4.75E+05	1.22E+06	2.76E+06	3.19E+06	2.78E+07	0.00E+00	1.75E+06	3.74E+06	1.10E+06	4.75E+05	6.75E+07	0.00E+00	0.00E+00	0.00E+00	8.69E+04	0.00E+00	1.06E+06	0.00E+00	9.20E+05	3.26E+04	1.62E+05	5.23E+06	1.93E+05	1.85E+05	3.41E+04	0.00E+00	1.26E+07	8.01E+03	3.58E+05	2.17E+05	1.37E+05	1.48E+04	1.26E+07
F2_C1_P5-X-D7_r12	1	01-Ctrl AS3	5.29E+06	1.07E+05	3.74E+05	4.59E+05	8.23E+03	2.39E+06	1.77E+06	3.52E+05	2.52E+06	1.66E+07	1.46E+06	6.72E+05	7.85E+06	1.11E+07	4.01E+05	1.05E+06	1.88E+06	2.78E+06	3.05E+07	0.00E+00	2.02E+06	3.61E+06	1.32E+06	1.75E+05	6.31E+07	1.78E+04	8.57E+02	0.00E+00	6.38E+04	0.00E+00	9.55E+05	0.00E+00	8.27E+05	3.74E+04	1.21E+05	5.52E+06	6.79E+05	1.51E+05	2.59E+04	0.00E+00	1.22E+07	2.02E+03	3.29E+05	2.56E+05	1.26E+05	7.41E+03	8.83E+06
G2_C1_P6-X-D7_r21	1	01-Ctrl AS3	5.24E+06	1.68E+05	5.04E+05	6.66E+05	2.75E+03	2.52E+06	1.69E+06	2.08E+05	2.92E+06	2.04E+07	1.88E+06	9.92E+05	1.18E+07	1.66E+07	4.75E+05	9.48E+05	2.43E+06	2.94E+06	3.39E+07	1.55E+04	2.07E+06	3.87E+06	1.76E+06	3.18E+05	1.06E+08	2.71E+04	0.00E+00	0.00E+00	6.09E+04	0.00E+00	1.16E+06	0.00E+00	7.01E+05	9.67E+04	2.02E+05	7.24E+06	2.53E+05	1.88E+05	2.67E+05	0.00E+00	1.60E+07	1.03E+04	3.69E+05	2.33E+05	9.69E+04	1.72E+04	9.68E+06
A9_C1_P1-X-D14_r80	2	01-Ctrl AS3	5.50E+06	7.23E+04	4.47E+05	6.58E+05	1.78E+04	1.88E+06	1.55E+06	3.86E+05	2.55E+06	1.22E+07	1.66E+06	2.58E+05	9.06E+06	1.43E+07	4.41E+05	7.41E+05	2.93E+06	2.61E+06	2.20E+07	9.47E+04	1.11E+06	3.38E+06	1.36E+06	5.87E+05	1.75E+07	0.00E+00	0.00E+00	0.00E+00	3.21E+04	0.00E+00	1.19E+06	0.00E+00	9.87E+05	1.69E+06	1.83E+05	5.33E+06	4.06E+05	1.73E+05	4.21E+04	0.00E+00	1.32E+07	8.21E+03	3.42E+05	2.25E+05	1.60E+05	1.01E+04	1.20E+07
B9_C1_P2-X-D14_r26	2	01-Ctrl AS3	6.08E+06	1.08E+05	3.96E+05	4.72E+05	1.51E+04	2.61E+06	1.64E+06	3.69E+05	2.64E+06	1.61E+07	1.72E+06	4.41E+05	7.42E+06	1.26E+07	4.13E+05	9.93E+05	2.22E+06	2.58E+06	2.76E+07	0.00E+00	1.17E+06	2.59E+06	1.82E+06	3.91E+05	6.45E+05	2.52E+04	0.00E+00	8.40E+03	3.02E+04	0.00E+00	1.08E+06	1.38E+04	9.00E+05	1.34E+06	1.48E+05	4.56E+06	6.41E+05	1.42E+05	8.16E+04	0.00E+00	1.62E+07	2.86E+03	2.14E+05	2.10E+05	8.73E+04	3.45E+04	8.44E+06
C9_C1_P3-X-D14_r2	2	01-Ctrl AS3	5.10E+06	1.42E+05	3.84E+05	2.01E+05	1.98E+04	3.29E+06	1.60E+06	2.68E+05	2.83E+06	1.42E+07	1.40E+06	5.37E+05	5.65E+06	1.21E+07	5.05E+05	1.21E+06	7.10E+06	2.13E+06	3.43E+07	3.02E+04	9.87E+05	2.98E+06	1.33E+06	6.70E+04	7.15E+05	0.00E+00	0.00E+00	0.00E+00	1.99E+04	0.00E+00	7.59E+05	0.00E+00	1.37E+06	1.20E+06	1.64E+04	5.15E+06	9.19E+05	1.04E+05	2.12E+04	0.00E+00	1.47E+07	1.63E+04	3.55E+05	2.31E+05	8.79E+04	1.66E+04	3.96E+06
D9_C1_P4-X-D14_r90	2	01-Ctrl AS3	5.07E+06	1.04E+05	4.10E+05	1.09E+06	1.41E+04	3.16E+06	1.80E+06	5.18E+05	2.90E+06	1.39E+07	1.64E+06	3.21E+05	1.03E+07	1.04E+07	4.72E+05	1.06E+06	3.34E+06	2.71E+06	2.48E+07	8.69E+03	1.07E+06	3.05E+06	1.49E+06	7.50E+05	5.97E+07	4.63E+04	0.00E+00	8.30E+03	7.62E+04	0.00E+00	1.45E+06	0.00E+00	7.69E+05	1.31E+06	1.43E+05	7.02E+06	4.29E+05	1.47E+05	2.04E+04	0.00E+00	1.25E+07	1.45E+04	1.96E+05	1.98E+05	8.39E+04	1.15E+04	1.21E+07
E9_C1_P5-X-D14_r5	2	01-Ctrl AS3	4.67E+06	1.04E+05	3.03E+05	3.73E+05	1.36E+04	2.49E+06	1.61E+06	3.02E+05	2.70E+06	1.54E+07	1.39E+06	5.36E+05	3.91E+06	1.01E+07	3.52E+05	1.04E+06	9.05E+06	2.02E+06	2.76E+07	3.10E+04	1.37E+06	3.45E+06	1.95E+06	5.49E+04	2.19E+07	0.00E+00	0.00E+00	0.00E+00	1.97E+04	0.00E+00	1.08E+06	0.00E+00	1.24E+06	7.53E+05	1.01E+05	4.61E+06	6.48E+05	1.67E+05	4.73E+04	0.00E+00	1.19E+07	2.60E+04	3.03E+05	1.86E+05	9.73E+04	1.10E+04	4.73E+06
F9_C1_P6-X-D14_r4	2	01-Ctrl AS3	4.78E+06	1.49E+05	4.45E+05	5.47E+05	1.10E+04	2.67E+06	1.53E+06	3.72E+05	2.57E+06	2.05E+07	1.52E+06	6.02E+05	4.19E+06	1.53E+07	3.59E+05	8.70E+05	6.55E+06	1.92E+06	2.93E+07	4.99E+04	1.28E+06	3.57E+06	1.53E+06	7.47E+04	6.00E+07	0.00E+00	0.00E+00	1.25E+04	3.33E+04	3.23E+03	9.63E+05	0.00E+00	8.45E+05	1.56E+06	3.28E+04	6.47E+06	7.46E+05	1.45E+05	2.90E+05	0.00E+00	1.26E+07	2.04E+04	3.40E+05	3.02E+05	1.31E+05	1.51E+04	3.79E+06
A2_C2_P1-X-D21_r83	3	01-Ctrl AS3	4.48E+06	8.59E+04	3.65E+05	5.59E+05	2.24E+04	1.88E+06	1.06E+06	4.76E+05	1.97E+06	1.05E+07	1.82E+06	2.53E+05	9.85E+06	1.26E+07	3.49E+05	7.48E+05	3.26E+06	2.49E+06	1.82E+07	1.46E+05	5.41E+05	2.98E+06	2.04E+06	4.84E+05	4.80E+06	1.76E+04	0.00E+00	7.84E+03	4.01E+04	0.00E+00	1.53E+06	0.00E+00	1.12E+06	3.11E+06	1.70E+05	4.56E+06	2.03E+05	1.75E+05	1.15E+06	2.12E+04	1.16E+07	8.73E+03	3.52E+05	1.73E+05	7.75E+04	8.58E+03	1.41E+07
B2_C2_P2-X-D21_r55	3	01-Ctrl AS3	5.66E+06	9.80E+04	3.45E+05	4.32E+05	4.20E+04	2.14E+06	1.55E+06	5.00E+05	2.39E+06	1.39E+07	2.22E+06	2.17E+05	1.17E+07	1.07E+07	4.25E+05	8.83E+05	3.59E+06	2.46E+06	2.43E+07	2.18E+04	3.21E+05	2.27E+06	1.84E+06	4.82E+05	2.88E+05	2.98E+04	1.36E+03	1.35E+04	4.17E+04	0.00E+00	1.24E+06	0.00E+00	1.38E+06	2.75E+06	1.61E+05	4.80E+06	2.78E+05	1.17E+05	1.04E+06	4.28E+04	1.30E+07	1.24E+04	2.61E+05	1.99E+05	9.37E+04	2.50E+04	1.62E+07
C2_C2_P3-X-D21_r10	3	01-Ctrl AS3	5.43E+06	9.92E+04	3.47E+05	2.58E+05	5.61E+04	2.70E+06	1.59E+06	4.45E+05	2.44E+06	1.37E+07	2.11E+06	1.71E+05	1.08E+07	1.23E+07	4.23E+05	1.21E+06	3.27E+06	2.16E+06	2.91E+07	8.87E+03	3.15E+05	2.01E+06	1.30E+06	5.59E+05	3.59E+05	0.00E+00	0.00E+00	9.96E+03	4.01E+04	0.00E+00	1.09E+06	0.00E+00	1.55E+06	2.78E+06	8.69E+04	4.89E+06	4.82E+05	1.85E+05	6.83E+05	0.00E+00	1.43E+07	1.45E+04	3.32E+05	2.39E+05	7.70E+04	0.00E+00	1.48E+07
D2_C2_P4-X-D21_r3	3	01-Ctrl AS3	5.52E+06	6.65E+04	4.25E+05	1.05E+06	3.98E+04	3.16E+06	1.46E+06	4.17E+05	2.88E+06	1.51E+07	1.65E+06	1.54E+05	9.29E+06	1.03E+07	4.82E+05	1.01E+06	3.00E+06	2.31E+06	2.46E+07	1.60E+04	5.89E+05	2.64E+06	1.36E+06	6.09E+05	3.64E+07	2.58E+04	3.34E+04	1.16E+04	4.55E+04	0.00E+00	1.32E+06	0.00E+00	6.48E+05	2.99E+06	1.52E+05	5.74E+06	4.08E+05	1.70E+05	4.88E+05	3.97E+04	9.26E+06	2.14E+04	1.79E+05	1.10E+05	8.23E+04	3.90E+04	1.64E+07
E2_C2_P5-X-D21_r40	3	01-Ctrl AS3	4.65E+06	1.14E+05	3.03E+05	4.43E+05	1.61E+04	2.25E+06	1.24E+06	4.35E+05	2.60E+06	1.62E+07	2.51E+06	3.67E+05	1.02E+07	9.59E+06	3.32E+05	1.10E+06	3.15E+06	2.54E+06	2.35E+07	2.58E+04	8.61E+05	3.01E+06	1.52E+06	4.57E+05	6.44E+06	2.72E+04	0.00E+00	5.92E+03	3.64E+04	0.00E+00	1.19E+06	0.00E+00	1.27E+06	2.64E+06	1.93E+05	4.97E+06	3.57E+05	2.21E+05	5.60E+05	0.00E+00	8.96E+06	2.00E+04	3.04E+05	1.66E+05	1.54E+05	2.85E+04	1.57E+07
F2_C2_P6-X-D21_r44	3	01-Ctrl AS3	4.68E+06	1.24E+05	3.68E+05	7.11E+05	1.82E+04	2.21E+06	1.14E+06	2.73E+05	2.38E+06	1.95E+07	2.33E+06	3.60E+05	1.09E+07	1.47E+07	4.63E+05	9.16E+05	3.58E+06	2.97E+06	2.86E+07	8.65E+03	6.75E+05	2.95E+06	1.73E+06	4.93E+05	2.21E+07	2.74E+04	0.00E+00	2.32E+04	4.80E+04	0.00E+00	1.28E+06	0.00E+00	8.79E+05	3.24E+06	1.86E+05	6.81E+06	4.68E+05	1.67E+05	6.04E+05	0.00E+00	1.16E+07	1.54E+04	2.71E+05	1.42E+05	7.73E+04	3.51E+04	1.89E+07
A9_C2_P1-X-D28_r54	4	01-Ctrl AS3	5.31E+06	8.09E+04	4.43E+05	6.09E+05	5.92E+04	2.25E+06	9.28E+05	4.89E+05	2.82E+06	1.28E+07	1.92E+06	1.23E+05	1.28E+07	1.19E+07	3.94E+05	8.66E+05	3.20E+06	2.93E+06	1.69E+07	9.73E+04	4.69E+05	2.86E+06	1.87E+06	5.22E+05	4.18E+05	5.14E+04	0.00E+00	3.79E+04	7.82E+04	0.00E+00	1.60E+06	0.00E+00	1.28E+06	3.77E+06	1.88E+05	4.70E+06	2.91E+05	1.55E+05	1.22E+05	3.99E+04	1.33E+07	7.11E+03	2.20E+05	1.54E+05	7.46E+04	9.71E+03	1.54E+07
B9_C2_P2-X-D28_r25	4	01-Ctrl AS3	5.67E+06	1.41E+05	3.29E+05	4.21E+05	5.84E+04	2.25E+06	1.02E+06	4.00E+05	2.70E+06	1.49E+07	1.91E+06	1.66E+05	1.05E+07	1.17E+07	4.31E+05	9.29E+05	2.67E+06	2.32E+06	2.40E+07	2.89E+04	5.18E+05	2.23E+06	1.65E+06	5.51E+05	3.39E+05	5.86E+04	0.00E+00	3.05E+04	3.51E+04	0.00E+00	1.37E+06	0.00E+00	1.08E+06	3.68E+06	1.40E+05	4.20E+06	3.86E+05	1.34E+05	8.04E+05	3.98E+04	1.45E+07	3.89E+03	1.72E+05	1.43E+05	7.40E+04	3.45E+04	1.48E+07
C9_C2_P3-X-D28_r30	4	01-Ctrl AS3	5.50E+06	1.03E+05	3.73E+05	2.35E+05	4.37E+04	2.81E+06	1.24E+06	4.42E+05	2.42E+06	1.31E+07	2.05E+06	1.19E+05	1.11E+07	1.11E+07	4.96E+05	1.18E+06	3.46E+06	2.71E+06	2.52E+07	3.68E+04	2.59E+05	1.95E+06	1.60E+06	5.63E+05	3.71E+05	6.07E+04	0.00E+00	4.18E+04	3.26E+04	0.00E+00	1.26E+06	0.00E+00	1.43E+06	4.78E+06	1.32E+05	3.98E+06	5.05E+05	2.28E+05	4.91E+05	5.44E+04	1.41E+07	1.02E+04	2.98E+05	1.99E+05	3.85E+04	5.39E+03	1.53E+07
D9_C2_P4-X-D28_r4	4	01-Ctrl AS3	4.89E+06	1.09E+05	4.06E+05	1.14E+06	5.62E+04	3.07E+06	1.17E+06	5.36E+05	2.92E+06	1.22E+07	1.72E+06	1.27E+05	9.07E+06	9.21E+06	5.06E+05	9.44E+05	2.52E+06	2.20E+06	2.32E+07	2.77E+04	3.31E+05	2.63E+06	2.17E+06	6.94E+05	1.45E+07	2.61E+04	0.00E+00	3.86E+04	4.94E+04	0.00E+00	1.43E+06	0.00E+00	8.31E+05	5.22E+06	9.38E+04	6.50E+06	4.54E+05	1.85E+05	4.51E+05	5.97E+04	1.03E+07	1.76E+04	1.37E+05	2.04E+05	7.08E+04	2.68E+04	1.63E+07
E9_C2_P5-X-D28_r57	4	01-Ctrl AS3	4.21E+06	8.35E+04	2.62E+05	3.85E+05	3.18E+04	1.91E+06	1.43E+06	4.26E+05	2.33E+06	1.49E+07	2.27E+06	1.87E+05	9.26E+06	1.02E+07	3.72E+05	9.29E+05	3.01E+06	2.74E+06	2.30E+07	2.62E+04	3.45E+05	2.32E+06	1.87E+06	4.74E+05	3.44E+05	1.53E+04	1.54E+04	2.20E+04	4.26E+04	0.00E+00	1.15E+06	0.00E+00	1.28E+06	4.88E+06	1.63E+05	4.67E+06	1.03E+05	1.77E+05	6.26E+05	2.47E+04	1.07E+07	1.17E+04	2.45E+05	1.16E+05	6.32E+04	1.71E+04	1.54E+07
F9_C2_P6-X-D28_r12	4	01-Ctrl AS3	4.97E+06	1.21E+05	3.01E+05	6.88E+05	3.50E+04	2.07E+06	9.56E+05	4.46E+05	2.58E+06	1.82E+07	2.33E+06	2.45E+05	9.96E+06	1.58E+07	4.81E+05	1.05E+06	3.16E+06	2.54E+06	2.81E+07	4.18E+04	2.92E+05	2.38E+06	2.17E+06	5.49E+05	1.13E+07	2.24E+04	1.95E+04	1.34E+04	5.44E+04	0.00E+00	1.41E+06	3.61E+03	1.07E+06	5.35E+06	1.17E+05	6.32E+06	4.23E+05	2.29E+05	5.78E+05	4.23E+04	1.26E+07	1.21E+04	2.52E+05	2.97E+05	6.09E+04	1.66E+04	1.38E+07
A2_C3_P1-X-D35_r80	5	01-Ctrl AS3	5.07E+06	8.51E+04	3.44E+05	4.85E+05	4.80E+04	1.85E+06	9.47E+05	4.83E+05	2.41E+06	1.18E+07	1.98E+06	4.66E+04	1.09E+07	1.41E+07	4.39E+05	8.15E+05	3.61E+06	2.59E+06	2.04E+07	1.55E+05	1.31E+05	1.77E+06	2.35E+06	3.99E+05	3.21E+05	0.00E+00	0.00E+00	3.15E+04	4.20E+04	0.00E+00	1.43E+06	0.00E+00	1.21E+06	7.08E+06	1.11E+05	4.92E+06	9.25E+04	1.84E+05	3.45E+05	0.00E+00	1.08E+07	4.89E+03	1.99E+05	1.75E+05	3.65E+04	2.79E+04	1.76E+07
B2_C3_P2-X-D35_r60	5	01-Ctrl AS3	5.58E+06	1.17E+05	3.21E+05	4.51E+05	5.65E+04	1.83E+06	1.01E+06	4.56E+05	2.32E+06	1.50E+07	2.06E+06	1.25E+05	1.11E+07	1.17E+07	4.48E+05	9.62E+05	2.84E+06	2.49E+06	2.20E+07	2.29E+04	1.32E+05	1.90E+06	1.82E+06	3.70E+05	2.89E+05	4.04E+03	0.00E+00	2.39E+04	3.10E+04	0.00E+00	1.28E+06	0.00E+00	1.11E+06	6.14E+06	1.41E+05	4.47E+06	2.12E+05	1.93E+05	2.78E+05	6.51E+04	1.14E+07	1.50E+04	2.02E+05	1.44E+05	4.46E+04	3.03E+04	1.61E+07
C2_C3_P3-X-D35_r61	5	01-Ctrl AS3	5.76E+06	1.64E+05	4.20E+05	2.60E+05	8.64E+04	3.10E+06	8.61E+05	5.81E+05	2.84E+06	1.54E+07	1.97E+06	1.30E+05	1.07E+07	1.34E+07	5.75E+05	1.35E+06	2.89E+06	2.66E+06	2.86E+07	3.62E+04	3.19E+04	1.22E+06	1.71E+06	4.16E+05	2.95E+05	8.40E+03	0.00E+00	2.74E+04	5.35E+04	0.00E+00	1.10E+06	0.00E+00	1.35E+06	7.44E+06	1.04E+05	5.16E+06	1.14E+05	1.86E+05	2.39E+05	0.00E+00	1.38E+07	8.52E+03	2.55E+05	1.99E+05	4.23E+04	8.01E+03	1.76E+07
D2_C3_P4-X-D35_r42	5	01-Ctrl AS3	4.53E+06	1.64E+05	3.47E+05	1.06E+06	2.91E+04	2.84E+06	1.01E+06	4.70E+05	2.53E+06	1.31E+07	1.78E+06	7.97E+04	1.05E+07	9.44E+06	4.80E+05	1.05E+06	3.00E+06	2.75E+06	2.27E+07	5.16E+04	1.80E+05	1.68E+06	1.82E+06	4.26E+05	5.92E+06	0.00E+00	0.00E+00	4.03E+04	4.46E+04	0.00E+00	1.25E+06	0.00E+00	7.36E+05	6.01E+06	1.18E+05	6.47E+06	3.37E+05	1.75E+05	2.51E+05	5.54E+04	9.86E+06	9.56E+03	1.41E+05	9.55E+04	4.44E+04	2.53E+04	1.75E+07
E2_C3_P5-X-D35_r43	5	01-Ctrl AS3	5.58E+06	1.23E+05	2.91E+05	4.53E+05	4.69E+04	2.43E+06	1.28E+06	4.58E+05	2.71E+06	1.77E+07	2.38E+06	1.76E+05	1.06E+07	1.20E+07	4.28E+05	1.23E+06	3.29E+06	2.79E+06	2.55E+07	4.23E+04	1.76E+05	1.91E+06	2.07E+06	4.32E+05	3.16E+05	0.00E+00	0.00E+00	1.95E+04	2.38E+04	0.00E+00	1.28E+06	0.00E+00	1.45E+06	6.29E+06	1.24E+05	4.06E+06	2.58E+05	2.26E+05	2.47E+05	3.93E+04	1.06E+07	5.13E+03	2.65E+05	1.51E+05	5.53E+04	6.27E+03	1.91E+07
F2_C3_P6-X-D35_r20	5	01-Ctrl AS3	4.35E+06	1.37E+05	3.72E+05	6.26E+05	2.98E+04	2.36E+06	1.08E+06	5.27E+05	2.53E+06	1.73E+07	2.70E+06	2.07E+05	1.08E+07	1.51E+07	5.18E+05	9.96E+05	3.02E+06	2.49E+06	2.45E+07	2.68E+04	1.40E+05	1.42E+06	1.99E+06	3.88E+05	3.96E+06	0.00E+00	5.28E+03	2.20E+04	2.52E+04	2.26E+03	1.13E+06	0.00E+00	9.12E+05	6.96E+06	1.76E+05	7.24E+06	1.21E+05	2.22E+05	2.58E+05	3.94E+04	1.36E+07	2.83E+04	2.51E+05	1.38E+05	3.35E+04	8.15E+03	1.70E+07
A9_C3_P1-X-D41_r82	6	01-Ctrl AS3	5.25E+06	7.40E+04	3.67E+05	5.04E+05	9.06E+04	2.10E+06	8.10E+05	5.43E+05	2.51E+06	1.19E+07	1.96E+06	5.88E+04	1.18E+07	1.37E+07	4.35E+05	7.99E+05	3.23E+06	2.28E+06	1.82E+07	1.55E+05	1.00E+05	1.53E+06	2.17E+06	4.22E+05	3.26E+05	0.00E+00	0.00E+00	3.67E+04	4.50E+04	0.00E+00	1.11E+06	0.00E+00	1.07E+06	7.37E+06	1.20E+05	4.89E+06	8.55E+04	1.91E+05	2.46E+05	2.69E+05	9.60E+06	0.00E+00	2.25E+05	9.15E+04	2.41E+04	4.93E+04	1.86E+07
B9_C3_P2-X-D41_r77	6	01-Ctrl AS3	5.66E+06	1.14E+05	3.32E+05	4.59E+05	9.85E+04	2.12E+06	8.73E+05	6.52E+05	2.32E+06	1.41E+07	1.89E+06	6.69E+04	1.25E+07	1.02E+07	4.23E+05	1.03E+06	2.45E+06	2.81E+06	2.31E+07	1.79E+04	3.21E+04	1.07E+06	2.83E+06	4.09E+05	4.28E+05	0.00E+00	1.92E+03	3.18E+04	4.17E+04	0.00E+00	1.22E+06	0.00E+00	1.34E+06	9.25E+06	1.04E+05	3.80E+06	9.41E+04	1.09E+05	2.68E+05	1.17E+05	1.09E+07	3.43E+03	1.67E+05	1.35E+05	3.99E+04	6.19E+04	1.87E+07
C9_C3_P3-X-D41_r12	6	01-Ctrl AS3	5.41E+06	1.17E+05	3.28E+05	2.36E+05	8.20E+04	2.88E+06	9.35E+05	5.14E+05	2.37E+06	1.46E+07	2.47E+06	8.63E+04	1.17E+07	1.22E+07	5.08E+05	1.12E+06	3.47E+06	2.17E+06	2.38E+07	4.46E+04	7.86E+04	1.48E+06	1.55E+06	4.30E+05	2.85E+05	4.64E+04	1.16E+04	5.53E+04	5.37E+04	0.00E+00	1.06E+06	0.00E+00	1.30E+06	9.62E+06	1.02E+05	4.98E+06	2.59E+05	2.01E+05	2.32E+05	1.68E+05	9.04E+06	0.00E+00	2.70E+05	1.13E+05	5.57E+04	3.37E+04	1.48E+07
D9_C3_P4-X-D41_r11	6	01-Ctrl AS3	5.24E+06	8.01E+04	3.21E+05	9.64E+05	7.75E+04	3.24E+06	1.10E+06	5.79E+05	2.88E+06	1.44E+07	2.01E+06	1.52E+05	9.31E+06	8.98E+06	4.42E+05	1.04E+06	2.89E+06	2.42E+06	1.89E+07	2.94E+04	1.44E+05	1.85E+06	2.21E+06	4.68E+05	2.06E+06	0.00E+00	0.00E+00	3.65E+04	3.45E+04	0.00E+00	1.23E+06	0.00E+00	8.48E+05	8.71E+06	9.37E+04	6.66E+06	3.12E+05	2.10E+05	2.18E+05	1.07E+05	8.15E+06	0.00E+00	1.63E+05	2.79E+04	3.90E+04	3.37E+04	1.64E+07
E9_C3_P5-X-D41_r73	6	01-Ctrl AS3	4.77E+06	1.22E+05	2.11E+05	4.10E+05	6.90E+04	2.36E+06	1.08E+06	5.24E+05	2.46E+06	1.72E+07	2.21E+06	9.08E+04	9.72E+06	1.18E+07	4.30E+05	1.15E+06	3.50E+06	2.67E+06	2.44E+07	1.83E+04	4.37E+04	1.41E+06	2.15E+06	4.38E+05	3.11E+05	5.30E+04	1.94E+04	3.61E+04	3.59E+04	0.00E+00	1.34E+06	0.00E+00	1.21E+06	8.68E+06	1.30E+05	4.47E+06	3.08E+05	1.78E+05	1.70E+05	1.45E+05	8.32E+06	3.49E+03	2.06E+05	7.10E+04	3.48E+04	2.21E+04	1.82E+07
F9_C3_P6-X-D41_r16	6	01-Ctrl AS3	4.92E+06	1.42E+05	3.18E+05	6.31E+05	5.51E+04	2.36E+06	8.14E+05	5.21E+05	2.75E+06	2.00E+07	2.38E+06	2.06E+05	1.23E+07	1.58E+07	4.28E+05	9.94E+05	3.43E+06	2.47E+06	2.64E+07	3.56E+04	8.61E+04	1.57E+06	2.38E+06	4.35E+05	1.73E+06	1.45E+04	0.00E+00	4.93E+04	2.52E+04	0.00E+00	1.31E+06	0.00E+00	1.13E+06	9.43E+06	2.70E+04	6.19E+06	3.09E+05	1.92E+05	1.80E+05	1.88E+05	1.05E+07	1.15E+04	2.31E+05	1.43E+05	7.10E+04	4.22E+04	1.65E+07
B3_C1_P1-A-D7_r83	1	03-Glutamine	5.41E+06	7.51E+04	4.78E+05	5.58E+05	2.34E+03	2.18E+06	1.01E+07	4.63E+05	2.43E+06	1.15E+07	1.45E+06	4.93E+05	1.02E+07	1.42E+07	4.36E+05	8.91E+05	2.73E+06	2.57E+06	2.16E+07	1.30E+05	1.59E+06	3.68E+06	1.49E+06	7.01E+05	6.05E+07	0.00E+00	2.00E+04	0.00E+00	6.78E+04	1.86E+04	9.67E+05	0.00E+00	9.31E+05	8.44E+04	2.01E+05	5.60E+06	3.12E+06	1.04E+05	3.96E+04	0.00E+00	1.37E+07	4.32E+03	4.08E+05	1.48E+05	1.09E+05	3.07E+04	1.20E+07
C3_C1_P2-A-D7_r89	1	03-Glutamine	4.94E+06	1.07E+05	4.54E+05	4.01E+05	1.49E+04	2.77E+06	1.07E+07	3.53E+05	2.57E+06	1.40E+07	1.49E+06	6.85E+05	1.12E+07	1.04E+07	3.26E+05	7.92E+05	2.98E+06	2.78E+06	2.23E+07	1.39E+04	2.04E+06	3.54E+06	1.17E+06	7.15E+05	2.09E+07	0.00E+00	0.00E+00	0.00E+00	5.92E+04	0.00E+00	1.46E+06	0.00E+00	7.84E+05	2.00E+05	1.80E+05	4.53E+06	4.08E+06	1.40E+05	2.83E+04	0.00E+00	1.43E+07	2.16E+03	2.23E+05	2.32E+05	1.16E+05	4.10E+04	1.09E+07
D3_C1_P3-A-D7_r51	1	03-Glutamine	5.80E+06	1.33E+05	4.39E+05	2.78E+05	1.15E+04	2.93E+06	1.01E+07	3.54E+05	2.57E+06	1.48E+07	2.03E+06	7.15E+05	1.28E+07	1.35E+07	5.08E+05	1.27E+06	2.72E+06	3.39E+06	3.29E+07	0.00E+00	1.82E+06	2.69E+06	8.65E+05	6.30E+05	6.67E+05	1.97E+04	0.00E+00	0.00E+00	4.52E+04	0.00E+00	1.29E+06	0.00E+00	7.61E+05	2.07E+04	1.81E+05	5.72E+06	3.83E+06	1.69E+05	2.29E+04	0.00E+00	1.42E+07	3.61E+03	3.47E+05	1.66E+05	1.37E+05	1.14E+04	1.11E+07
E3_C1_P4-A-D7_r74	1	03-Glutamine	5.09E+06	9.75E+04	3.75E+05	4.53E+05	4.81E+03	2.25E+06	9.85E+06	3.54E+05	2.74E+06	1.68E+07	2.08E+06	7.73E+05	9.78E+06	1.16E+07	3.78E+05	1.12E+06	3.43E+06	2.92E+06	3.04E+07	8.35E+03	1.79E+06	2.97E+06	1.12E+06	7.08E+05	5.85E+07	4.09E+04	0.00E+00	0.00E+00	3.24E+04	0.00E+00	1.05E+06	0.00E+00	8.21E+05	1.00E+04	2.33E+05	5.93E+06	3.66E+06	1.48E+05	3.12E+04	0.00E+00	1.26E+07	0.00E+00	2.76E+05	1.57E+05	1.26E+05	2.15E+04	1.50E+07
F3_C1_P5-A-D7_r33	1	03-Glutamine	5.31E+06	1.11E+05	3.35E+05	4.28E+05	9.17E+03	2.38E+06	9.14E+06	3.09E+05	2.90E+06	1.76E+07	1.71E+06	7.85E+05	8.60E+06	1.27E+07	4.76E+05	1.11E+06	2.38E+06	2.20E+06	3.11E+07	1.18E+04	1.70E+06	3.35E+06	1.27E+06	4.45E+05	6.56E+07	4.02E+04	0.00E+00	4.91E+03	3.27E+04	0.00E+00	1.03E+06	0.00E+00	7.87E+05	3.09E+03	1.49E+05	4.96E+06	3.29E+06	1.55E+05	2.83E+04	0.00E+00	1.19E+07	0.00E+00	2.84E+05	2.45E+05	9.58E+04	1.76E+04	1.24E+07
G3_C1_P6-A-D7_r45	1	03-Glutamine	6.09E+06	1.30E+06	5.01E+05	9.35E+05	8.66E+03	2.82E+06	9.46E+06	4.34E+05	4.81E+06	2.09E+07	2.21E+06	1.04E+06	1.29E+07	1.67E+07	1.48E+06	1.50E+06	3.73E+06	3.88E+06	2.68E+07	3.02E+04	1.59E+06	3.53E+06	1.55E+06	4.99E+05	9.03E+07	3.96E+04	0.00E+00	0.00E+00	5.07E+04	0.00E+00	1.14E+06	0.00E+00	7.41E+05	4.30E+04	2.11E+05	7.64E+06	6.24E+03	1.92E+05	2.35E+04	0.00E+00	1.48E+07	4.31E+03	2.37E+05	2.87E+05	1.24E+05	1.28E+04	1.03E+07
A10_C1_P1-A-D14_r16	2	03-Glutamine	5.79E+06	6.96E+04	4.46E+05	5.57E+05	1.52E+04	2.56E+06	7.77E+06	3.72E+05	2.57E+06	1.29E+07	1.51E+06	2.65E+05	7.86E+06	1.45E+07	4.39E+05	8.85E+05	1.89E+06	2.21E+06	2.20E+07	1.27E+05	1.05E+06	3.65E+06	1.98E+06	2.32E+05	1.05E+07	0.00E+00	0.00E+00	1.31E+04	4.09E+04	5.28E+03	1.05E+06	0.00E+00	1.01E+06	1.23E+06	1.24E+05	4.72E+06	2.44E+06	2.03E+05	4.09E+04	0.00E+00	1.69E+07	9.67E+03	2.83E+05	2.31E+05	9.53E+04	3.68E+03	8.89E+06
B10_C1_P2-A-D14_r40	2	03-Glutamine	6.10E+06	7.90E+04	3.88E+05	3.43E+05	3.15E+04	2.36E+06	8.56E+06	3.20E+05	2.34E+06	1.49E+07	1.71E+06	3.87E+05	1.05E+07	1.22E+07	4.52E+05	9.94E+05	2.47E+06	2.77E+06	2.63E+07	0.00E+00	1.25E+06	2.99E+06	1.33E+06	4.71E+05	3.84E+05	3.03E+04	0.00E+00	6.59E+03	5.78E+04	0.00E+00	1.03E+06	0.00E+00	8.46E+05	7.66E+05	1.59E+05	4.28E+06	2.75E+06	1.45E+05	2.81E+04	0.00E+00	1.49E+07	1.38E+04	2.51E+05	2.10E+05	1.36E+05	1.77E+04	1.06E+07
C10_C1_P3-A-D14_r59	2	03-Glutamine	4.49E+06	1.31E+05	3.39E+05	1.91E+05	1.19E+04	2.58E+06	8.49E+06	4.46E+05	2.22E+06	1.18E+07	1.80E+06	4.29E+05	1.02E+07	1.11E+07	4.21E+05	1.07E+06	2.73E+06	2.96E+06	2.65E+07	2.48E+04	9.31E+05	2.91E+06	1.31E+06	6.89E+05	4.50E+05	3.83E+04	0.00E+00	0.00E+00	2.39E+04	0.00E+00	1.10E+06	0.00E+00	1.23E+06	8.48E+05	1.38E+05	4.70E+06	2.40E+06	1.35E+05	2.79E+04	0.00E+00	1.25E+07	1.15E+04	3.17E+05	1.29E+05	9.78E+04	0.00E+00	1.13E+07
D10_C1_P4-A-D14_r60	2	03-Glutamine	3.97E+06	1.13E+05	3.61E+05	8.18E+05	1.24E+04	2.89E+06	9.00E+06	4.27E+05	1.79E+06	1.25E+07	1.73E+06	2.94E+05	9.17E+06	8.07E+06	3.59E+05	7.92E+05	2.86E+06	2.68E+06	2.32E+07	0.00E+00	1.45E+06	3.24E+06	1.37E+06	6.66E+05	5.48E+07	0.00E+00	0.00E+00	0.00E+00	5.27E+04	0.00E+00	1.12E+06	2.61E+04	6.43E+05	1.15E+06	1.50E+05	5.39E+06	8.14E+05	2.15E+05	3.63E+04	2.47E+04	9.97E+06	6.10E+03	1.90E+05	1.24E+05	1.00E+05	2.43E+04	1.11E+07
E10_C1_P5-A-D14_r18	2	03-Glutamine	5.44E+06	1.35E+05	3.55E+05	4.16E+05	1.82E+04	2.75E+06	9.31E+06	3.11E+05	2.59E+06	1.71E+07	1.70E+06	6.37E+05	8.11E+06	1.16E+07	4.24E+05	1.09E+06	2.27E+06	2.47E+06	2.99E+07	0.00E+00	9.78E+05	3.38E+06	1.79E+06	2.52E+05	1.99E+07	1.68E+04	0.00E+00	0.00E+00	4.52E+04	0.00E+00	9.75E+05	0.00E+00	1.44E+06	7.68E+05	1.32E+05	5.37E+06	3.57E+06	1.77E+05	2.42E+04	0.00E+00	1.22E+07	6.11E+03	2.94E+05	2.41E+05	1.05E+05	0.00E+00	9.93E+06
F10_C1_P6-A-D14_r81	2	03-Glutamine	5.48E+06	1.29E+05	4.21E+05	6.82E+05	2.46E+04	2.64E+06	9.76E+06	3.50E+05	2.72E+06	1.90E+07	2.01E+06	6.73E+05	1.32E+07	1.69E+07	5.05E+05	1.04E+06	2.55E+06	4.08E+06	2.99E+07	0.00E+00	1.16E+06	3.68E+06	1.44E+06	6.22E+05	5.07E+07	3.56E+04	0.00E+00	0.00E+00	6.63E+04	0.00E+00	1.17E+06	0.00E+00	8.46E+05	1.61E+06	1.77E+05	7.19E+06	3.89E+06	1.68E+05	2.62E+04	0.00E+00	1.48E+07	1.22E+04	2.56E+05	1.85E+05	7.75E+04	4.88E+03	1.38E+07
A3_C2_P1-A-D21_r56	3	03-Glutamine	4.35E+06	6.71E+04	3.92E+05	5.09E+05	2.59E+04	2.25E+06	8.91E+06	4.77E+05	2.38E+06	9.57E+06	1.99E+06	1.44E+05	1.10E+07	1.23E+07	3.60E+05	7.01E+05	2.43E+06	2.94E+06	1.63E+07	1.27E+05	7.54E+05	3.13E+06	1.52E+06	5.43E+05	3.11E+06	0.00E+00	0.00E+00	8.73E+03	4.70E+04	5.76E+03	1.36E+06	0.00E+00	1.09E+06	2.71E+06	1.67E+05	4.23E+06	2.45E+06	1.60E+05	1.16E+06	0.00E+00	1.07E+07	1.25E+04	3.14E+05	2.02E+05	7.36E+04	3.54E+04	1.38E+07
B3_C2_P2-A-D21_r27	3	03-Glutamine	6.33E+06	1.06E+05	3.95E+05	4.34E+05	2.49E+04	2.86E+06	8.16E+06	4.59E+05	2.63E+06	1.59E+07	2.06E+06	2.06E+05	1.15E+07	1.31E+07	4.86E+05	1.07E+06	3.09E+06	2.69E+06	2.69E+07	7.00E+03	4.19E+05	2.23E+06	1.52E+06	5.72E+05	5.39E+05	5.02E+04	0.00E+00	1.84E+04	4.51E+04	0.00E+00	9.02E+05	5.26E+03	1.31E+06	2.72E+06	1.71E+05	5.13E+06	3.47E+06	1.24E+05	6.38E+05	3.18E+04	1.52E+07	1.01E+04	2.23E+05	1.86E+05	8.38E+04	4.61E+04	1.64E+07
C3_C2_P3-A-D21_r6	3	03-Glutamine	5.30E+06	1.12E+05	3.11E+05	2.04E+05	1.66E+04	2.97E+06	7.98E+06	4.30E+05	2.51E+06	1.27E+07	2.33E+06	1.64E+05	1.10E+07	1.07E+07	4.06E+05	9.67E+05	2.77E+06	2.71E+06	2.55E+07	0.00E+00	4.36E+05	2.05E+06	1.37E+06	5.74E+05	4.04E+05	0.00E+00	0.00E+00	6.42E+03	3.45E+04	0.00E+00	1.15E+06	0.00E+00	1.18E+06	3.09E+06	2.04E+05	4.90E+06	1.91E+06	1.96E+05	5.30E+05	5.47E+04	1.26E+07	1.63E+04	2.97E+05	1.72E+05	5.43E+04	0.00E+00	1.32E+07
D3_C2_P4-A-D21_r48	3	03-Glutamine	5.94E+06	8.29E+04	4.68E+05	1.29E+06	2.16E+04	3.97E+06	6.79E+06	5.75E+05	2.73E+06	1.42E+07	1.76E+06	1.57E+05	1.02E+07	1.11E+07	5.20E+05	1.12E+06	2.66E+06	2.14E+06	2.67E+07	1.28E+04	2.96E+05	1.94E+06	2.04E+06	5.08E+05	2.50E+07	1.21E+05	0.00E+00	3.93E+04	3.17E+04	0.00E+00	1.03E+06	0.00E+00	7.63E+05	3.25E+06	1.46E+05	5.98E+06	2.61E+06	1.66E+05	4.94E+05	0.00E+00	1.07E+07	1.51E+04	2.04E+05	1.48E+05	8.47E+04	5.33E+04	1.61E+07
E3_C2_P5-A-D21_r87	3	03-Glutamine	4.94E+06	6.49E+04	2.78E+05	4.26E+05	2.14E+04	2.47E+06	8.65E+06	4.83E+05	2.38E+06	1.61E+07	2.19E+06	4.32E+05	1.13E+07	1.06E+07	4.20E+05	1.08E+06	3.97E+06	3.86E+06	2.61E+07	0.00E+00	3.97E+05	2.63E+06	1.77E+06	5.46E+05	2.45E+06	0.00E+00	0.00E+00	8.73E+03	4.13E+04	0.00E+00	1.15E+06	0.00E+00	1.31E+06	2.20E+06	1.72E+05	5.59E+06	2.86E+06	1.71E+05	4.96E+05	4.57E+04	9.90E+06	2.32E+04	1.92E+05	1.54E+05	8.94E+04	3.07E+04	1.54E+07
F3_C2_P6-A-D21_r73	3	03-Glutamine	5.42E+06	1.16E+05	3.86E+05	6.84E+05	1.23E+04	2.69E+06	7.73E+06	4.09E+05	2.63E+06	1.77E+07	2.21E+06	4.22E+05	1.07E+07	1.49E+07	3.66E+05	8.70E+05	3.77E+06	2.11E+06	2.41E+07	2.17E+04	4.84E+05	2.77E+06	1.63E+06	4.51E+05	2.25E+07	5.36E+04	0.00E+00	1.59E+04	2.00E+04	0.00E+00	1.27E+06	0.00E+00	8.34E+05	3.46E+06	1.88E+05	6.50E+06	3.11E+06	1.82E+05	4.94E+05	0.00E+00	1.26E+07	1.15E+04	2.93E+05	1.97E+05	1.00E+05	1.42E+04	1.72E+07
A10_C2_P1-A-D28_r2	4	03-Glutamine	5.74E+06	1.14E+05	4.03E+05	4.79E+05	1.03E+04	2.65E+06	8.82E+06	4.33E+05	2.94E+06	1.29E+07	1.59E+06	1.12E+05	1.01E+07	1.43E+07	3.89E+05	8.88E+05	2.89E+06	2.40E+06	1.96E+07	1.29E+05	4.75E+05	2.90E+06	1.39E+06	7.04E+05	5.53E+05	0.00E+00	0.00E+00	1.55E+04	5.08E+04	1.25E+04	1.65E+06	0.00E+00	1.30E+06	5.03E+06	1.39E+05	4.85E+06	2.41E+06	1.91E+05	1.32E+06	0.00E+00	1.22E+07	5.50E+03	2.50E+05	1.67E+05	8.76E+04	1.35E+04	1.21E+07
B10_C2_P2-A-D28_r82	4	03-Glutamine	6.11E+06	1.24E+05	3.60E+05	3.83E+05	3.49E+04	2.79E+06	8.70E+06	4.72E+05	2.65E+06	1.54E+07	2.54E+06	2.05E+05	1.13E+07	1.25E+07	4.50E+05	1.02E+06	2.95E+06	2.40E+06	2.42E+07	3.44E+04	3.03E+05	1.92E+06	1.57E+06	4.73E+05	3.79E+05	1.85E+04	0.00E+00	2.93E+04	3.66E+04	0.00E+00	1.31E+06	0.00E+00	1.07E+06	4.60E+06	1.68E+05	4.63E+06	2.86E+06	1.69E+05	7.84E+05	5.50E+04	1.31E+07	2.73E+04	2.07E+05	1.44E+05	3.77E+04	2.29E+04	1.59E+07
C10_C2_P3-A-D28_r84	4	03-Glutamine	5.12E+06	1.39E+05	3.34E+05	1.91E+05	2.26E+06	2.46E+06	1.43E+06	4.94E+05	2.32E+06	1.39E+07	2.31E+06	1.38E+05	1.33E+07	1.21E+07	4.42E+05	1.17E+06	3.16E+06	3.00E+06	2.67E+07	2.28E+04	3.02E+05	2.13E+06	1.24E+06	4.65E+05	2.85E+05	2.61E+04	0.00E+00	3.62E+04	4.06E+04	0.00E+00	1.40E+06	0.00E+00	1.25E+06	5.98E+06	1.32E+05	5.03E+06	1.20E+05	1.61E+05	6.46E+05	5.96E+04	1.30E+07	0.00E+00	2.76E+05	1.52E+05	2.91E+04	8.16E+03	1.55E+07
D10_C2_P4-A-D28_r45	4	03-Glutamine	4.99E+06	9.02E+04	3.69E+05	9.34E+05	5.83E+04	3.44E+06	7.66E+06	5.01E+05	2.56E+06	1.24E+07	1.93E+06	1.22E+05	1.06E+07	9.12E+06	3.81E+05	8.97E+05	2.54E+06	2.08E+06	2.16E+07	1.61E+04	3.32E+05	2.55E+06	1.58E+06	5.34E+05	1.21E+07	2.44E+04	0.00E+00	2.43E+04	4.17E+04	0.00E+00	1.12E+06	0.00E+00	7.74E+05	5.29E+06	1.10E+05	6.02E+06	2.58E+06	2.10E+05	5.72E+05	2.58E+04	9.54E+06	1.93E+04	1.68E+05	8.99E+04	6.14E+04	1.41E+04	1.65E+07
E10_C2_P5-A-D28_r66	4	03-Glutamine	5.48E+06	1.13E+05	3.10E+05	3.82E+05	4.52E+04	2.98E+06	7.62E+06	4.15E+05	2.60E+06	1.78E+07	2.20E+06	2.48E+05	9.53E+06	1.21E+07	5.06E+05	1.28E+06	3.13E+06	2.62E+06	2.70E+07	1.68E+04	3.70E+05	2.64E+06	1.76E+06	4.22E+05	3.35E+05	0.00E+00	0.00E+00	2.74E+04	5.64E+04	0.00E+00	1.15E+06	0.00E+00	1.35E+06	4.02E+06	1.42E+05	4.86E+06	2.76E+06	1.74E+05	6.05E+05	0.00E+00	1.12E+07	1.33E+04	2.78E+05	1.33E+05	5.91E+04	9.55E+03	1.53E+07
F10_C2_P6-A-D28_r11	4	03-Glutamine	6.16E+06	1.01E+05	4.06E+05	5.78E+05	1.71E+04	2.65E+06	1.12E+07	3.52E+05	2.64E+06	2.02E+07	2.22E+06	2.68E+05	1.20E+07	1.74E+07	4.75E+05	1.03E+06	2.45E+06	2.84E+06	2.90E+07	5.21E+04	3.89E+05	2.71E+06	1.71E+06	6.56E+05	2.24E+07	4.44E+04	2.28E+04	1.30E+04	5.13E+04	0.00E+00	1.31E+06	0.00E+00	9.85E+05	4.81E+06	1.53E+05	6.42E+06	4.44E+06	2.20E+05	5.28E+05	2.18E+04	1.20E+07	1.93E+04	2.11E+05	1.36E+05	5.87E+04	2.02E+04	1.28E+07
A3_C3_P1-A-D35_r18	5	03-Glutamine	5.83E+06	7.67E+04	4.47E+05	5.07E+05	5.97E+04	3.00E+06	6.69E+06	5.47E+05	2.36E+06	1.13E+07	1.91E+06	9.05E+04	1.15E+07	1.37E+07	4.52E+05	8.56E+05	3.87E+06	2.41E+06	1.93E+07	1.13E+05	1.05E+05	1.72E+06	2.51E+06	4.25E+05	3.25E+05	3.74E+04	0.00E+00	3.77E+04	4.05E+04	0.00E+00	1.34E+06	0.00E+00	1.41E+06	7.19E+06	1.08E+05	5.28E+06	2.69E+06	1.49E+05	2.58E+05	0.00E+00	1.30E+07	6.72E+03	3.22E+05	1.28E+05	6.08E+04	1.93E+04	1.90E+07
B3_C3_P2-A-D35_r39	5	03-Glutamine	6.25E+06	1.09E+05	3.55E+05	3.75E+05	8.22E+04	3.15E+06	7.36E+06	4.97E+05	2.64E+06	1.62E+07	2.18E+06	1.20E+05	1.08E+07	1.26E+07	4.49E+05	9.19E+05	2.96E+06	2.42E+06	2.34E+07	3.51E+04	1.84E+05	1.68E+06	2.16E+06	4.35E+05	3.47E+05	5.20E+04	0.00E+00	4.31E+04	1.99E+04	0.00E+00	1.40E+06	0.00E+00	1.14E+06	6.47E+06	1.56E+05	4.63E+06	1.09E+06	1.33E+05	2.03E+05	5.48E+04	1.34E+07	4.72E+03	1.93E+05	1.27E+05	6.16E+04	4.58E+04	1.54E+07
C3_C3_P3-A-D35_r81	5	03-Glutamine	6.02E+06	1.36E+05	3.65E+05	2.04E+05	7.21E+04	3.81E+06	6.97E+06	4.73E+05	2.30E+06	1.36E+07	2.51E+06	1.02E+05	1.17E+07	1.17E+07	4.78E+05	1.19E+06	4.52E+06	2.81E+06	2.55E+07	4.33E+04	8.09E+04	1.22E+06	1.79E+06	4.66E+05	2.59E+05	0.00E+00	0.00E+00	3.59E+04	4.91E+04	2.60E+04	1.24E+06	0.00E+00	1.16E+06	8.21E+06	1.20E+05	4.55E+06	6.64E+03	1.96E+05	2.70E+05	6.48E+04	1.23E+07	1.41E+04	2.57E+05	1.17E+05	4.03E+04	0.00E+00	1.75E+07
D3_C3_P4-A-D35_r41	5	03-Glutamine	5.59E+06	1.43E+05	3.46E+05	1.00E+06	6.93E+04	3.84E+06	7.57E+06	5.89E+05	2.64E+06	1.33E+07	1.90E+06	8.62E+04	1.11E+07	1.04E+07	4.88E+05	1.04E+06	3.15E+06	2.70E+06	2.21E+07	2.94E+04	1.29E+05	1.69E+06	2.44E+06	3.90E+05	3.31E+06	0.00E+00	0.00E+00	4.60E+04	3.56E+04	0.00E+00	1.16E+06	0.00E+00	1.08E+06	7.41E+06	1.09E+05	6.62E+06	2.42E+06	1.90E+05	2.09E+05	1.26E+05	1.03E+07	1.39E+04	1.72E+05	1.43E+05	5.08E+04	2.71E+04	1.72E+07
E3_C3_P5-A-D35_r19	5	03-Glutamine	5.10E+06	1.49E+05	2.88E+05	3.73E+05	2.98E+04	2.75E+06	7.43E+06	5.39E+05	2.55E+06	1.59E+07	2.33E+06	1.88E+05	1.06E+07	1.05E+07	4.12E+05	1.08E+06	3.45E+06	2.72E+06	2.27E+07	3.56E+04	1.89E+05	1.90E+06	1.91E+06	4.39E+05	3.21E+05	0.00E+00	0.00E+00	3.58E+04	3.30E+04	0.00E+00	1.27E+06	0.00E+00	1.42E+06	6.21E+06	1.05E+05	4.88E+06	2.86E+06	1.71E+05	2.54E+05	0.00E+00	1.15E+07	1.65E+04	2.31E+05	1.24E+05	6.70E+04	5.83E+03	1.86E+07
F3_C3_P6-A-D35_r67	5	03-Glutamine	5.59E+06	1.57E+05	3.49E+05	5.55E+05	5.07E+04	2.80E+06	8.78E+06	5.71E+05	2.41E+06	1.78E+07	2.66E+06	1.81E+05	1.38E+07	1.43E+07	4.62E+05	9.88E+05	3.79E+06	2.93E+06	2.41E+07	2.29E+04	1.35E+05	2.26E+06	2.41E+06	4.52E+05	4.34E+06	0.00E+00	0.00E+00	3.42E+04	2.13E+04	2.23E+03	1.28E+06	0.00E+00	1.24E+06	7.50E+06	1.76E+05	6.56E+06	7.33E+03	2.28E+05	1.70E+05	0.00E+00	1.34E+07	1.35E+04	2.64E+05	2.47E+05	2.40E+04	1.55E+04	1.68E+07
A10_C3_P1-A-D41_r32	6	03-Glutamine	5.54E+06	7.70E+04	3.70E+05	4.12E+05	7.09E+04	2.87E+06	7.26E+06	4.39E+05	2.40E+06	1.20E+07	1.73E+06	7.59E+04	7.73E+06	1.44E+07	4.45E+05	8.07E+05	2.95E+06	1.92E+06	1.86E+07	9.98E+04	1.01E+05	1.71E+06	2.58E+06	3.83E+05	2.99E+05	2.08E+04	0.00E+00	2.65E+04	5.77E+04	0.00E+00	1.53E+06	0.00E+00	1.20E+06	7.52E+06	1.05E+05	5.07E+06	2.30E+06	1.51E+05	2.64E+05	2.21E+05	8.11E+06	2.56E+03	2.38E+05	1.12E+05	3.48E+04	3.77E+04	1.55E+07
B10_C3_P2-A-D41_r57	6	03-Glutamine	5.61E+06	9.54E+04	2.97E+05	3.31E+05	8.73E+04	2.85E+06	7.19E+06	4.92E+05	2.40E+06	1.38E+07	2.03E+06	8.51E+04	1.05E+07	9.81E+06	3.60E+05	7.56E+05	2.70E+06	2.29E+06	2.26E+07	3.03E+04	1.06E+05	1.47E+06	2.33E+06	4.16E+05	2.93E+05	1.35E+04	0.00E+00	3.72E+04	2.07E+04	1.62E+04	9.40E+05	0.00E+00	1.12E+06	7.93E+06	1.33E+05	4.24E+06	1.04E+06	1.38E+05	2.47E+05	1.04E+05	9.11E+06	0.00E+00	1.54E+05	2.29E+04	5.96E+04	5.91E+04	1.41E+07
C10_C3_P3-A-D41_r56	6	03-Glutamine	6.18E+06	1.29E+05	3.32E+05	2.50E+05	2.85E+04	3.56E+06	6.75E+06	4.41E+05	2.54E+06	1.47E+07	2.33E+06	6.96E+04	1.04E+07	1.26E+07	4.68E+05	1.26E+06	3.64E+06	2.60E+06	2.38E+07	6.08E+04	6.09E+04	1.15E+06	1.75E+06	3.71E+05	2.97E+05	0.00E+00	2.76E+04	5.22E+04	2.92E+04	0.00E+00	1.03E+06	0.00E+00	1.09E+06	9.06E+06	1.27E+05	3.99E+06	6.47E+05	1.98E+05	2.59E+05	0.00E+00	9.01E+06	3.62E+03	2.34E+05	3.39E+04	4.23E+04	3.79E+04	1.74E+07
D10_C3_P4-A-D41_r45	6	03-Glutamine	5.21E+06	7.46E+04	3.28E+05	9.68E+05	8.36E+04	3.91E+06	6.74E+06	7.65E+05	2.20E+06	1.22E+07	1.63E+06	1.89E+04	9.36E+06	9.80E+06	4.17E+05	8.92E+05	3.61E+06	2.26E+06	2.16E+07	1.59E+04	8.35E+04	1.09E+06	2.45E+06	4.25E+05	2.90E+05	0.00E+00	1.65E+04	5.29E+04	1.97E+04	0.00E+00	1.12E+06	0.00E+00	1.19E+06	1.01E+07	1.02E+05	6.52E+06	2.13E+06	1.70E+05	2.71E+05	1.91E+05	7.40E+06	2.07E+04	1.32E+05	9.51E+04	3.75E+04	3.46E+04	1.59E+07
E10_C3_P5-A-D41_r74	6	03-Glutamine	5.69E+06	1.07E+05	2.58E+05	4.08E+05	5.39E+04	3.37E+06	7.33E+06	4.96E+05	2.47E+06	1.73E+07	2.31E+06	8.40E+04	9.71E+06	1.15E+07	4.76E+05	1.27E+06	3.99E+06	2.89E+06	2.44E+07	2.25E+04	3.91E+04	1.57E+06	2.06E+06	3.99E+05	2.66E+05	2.90E+04	1.83E+04	3.80E+04	3.74E+04	0.00E+00	1.14E+06	0.00E+00	1.34E+06	8.44E+06	1.14E+05	5.07E+06	1.73E+06	1.73E+05	1.84E+05	5.97E+04	8.37E+06	4.82E+03	1.88E+05	8.35E+04	5.41E+04	2.66E+04	1.76E+07
F10_C3_P6-A-D41_r17	6	03-Glutamine	6.80E+06	1.24E+05	3.24E+05	5.50E+05	3.18E+04	3.39E+06	6.84E+06	5.89E+05	2.54E+06	1.95E+07	2.37E+06	1.36E+05	1.02E+07	1.58E+07	5.37E+05	1.15E+06	3.14E+06	2.34E+06	2.70E+07	3.15E+04	1.27E+05	1.71E+06	2.17E+06	4.36E+05	9.70E+05	2.77E+04	0.00E+00	2.99E+04	4.59E+04	0.00E+00	1.34E+06	0.00E+00	1.07E+06	1.03E+07	1.80E+05	6.66E+06	2.40E+06	1.83E+05	2.19E+05	2.52E+05	1.00E+07	4.74E+03	2.21E+05	7.72E+04	4.88E+04	4.29E+04	1.66E+07
B6_C1_P1-D-D7_r94	1	04-Methionine	5.39E+06	6.76E+04	5.36E+05	6.11E+05	1.67E+04	2.23E+06	1.86E+06	3.36E+05	3.05E+06	1.27E+07	1.76E+06	1.01E+08	1.02E+07	1.53E+07	4.55E+05	9.17E+05	2.86E+06	2.78E+06	2.25E+07	1.26E+05	1.99E+06	3.45E+06	1.33E+06	6.87E+05	6.25E+07	2.23E+04	8.72E+04	0.00E+00	3.49E+04	0.00E+00	1.29E+06	0.00E+00	7.93E+05	1.09E+05	2.50E+05	6.03E+06	6.82E+05	1.73E+05	3.06E+04	0.00E+00	1.38E+07	5.00E+03	3.32E+05	1.18E+05	1.10E+05	3.51E+04	1.23E+07
C6_C1_P2-D-D7_r77	1	04-Methionine	5.16E+06	1.13E+05	4.10E+05	3.53E+05	1.79E+04	2.52E+06	1.74E+06	3.19E+05	2.50E+06	1.53E+07	1.92E+06	7.94E+07	1.41E+07	1.16E+07	3.67E+05	8.72E+05	2.14E+06	4.18E+06	2.67E+07	0.00E+00	2.19E+06	3.20E+06	8.09E+05	7.72E+05	2.28E+07	8.59E+04	1.04E+04	0.00E+00	4.94E+04	0.00E+00	1.18E+06	0.00E+00	7.53E+05	1.75E+05	1.93E+05	4.78E+06	6.38E+05	1.41E+05	2.05E+04	0.00E+00	1.24E+07	2.90E+03	2.92E+05	1.32E+05	1.34E+05	4.58E+04	1.20E+07
D6_C1_P3-D-D7_r27	1	04-Methionine	4.72E+06	1.13E+05	3.60E+05	2.31E+05	1.53E+03	2.42E+06	2.20E+06	2.23E+05	2.29E+06	1.25E+07	1.87E+06	7.92E+07	9.81E+06	1.20E+07	3.88E+05	1.05E+06	2.20E+06	2.52E+06	2.80E+07	0.00E+00	2.11E+06	2.93E+06	1.11E+06	4.41E+05	1.16E+06	6.29E+04	4.79E+04	0.00E+00	1.27E+04	0.00E+00	1.07E+06	0.00E+00	6.85E+05	6.84E+04	1.73E+05	5.82E+06	8.98E+05	1.79E+05	1.98E+04	0.00E+00	1.22E+07	0.00E+00	3.58E+05	2.60E+05	1.19E+05	7.61E+03	8.98E+06
E6_C1_P4-D-D7_r30	1	04-Methionine	5.66E+06	7.39E+04	4.23E+05	4.49E+05	5.63E+03	2.69E+06	1.46E+06	3.06E+05	3.02E+06	1.89E+07	1.97E+06	8.95E+07	9.43E+06	1.34E+07	4.94E+05	1.15E+06	2.25E+06	2.55E+06	3.39E+07	0.00E+00	2.23E+06	3.68E+06	1.23E+06	4.26E+05	6.54E+07	2.24E+04	6.24E+04	0.00E+00	2.93E+04	0.00E+00	1.22E+06	0.00E+00	9.00E+05	7.37E+03	1.86E+05	4.14E+06	3.97E+05	2.12E+05	2.94E+04	0.00E+00	1.19E+07	0.00E+00	2.66E+05	1.98E+05	1.06E+05	0.00E+00	1.18E+07
F6_C1_P5-D-D7_r87	1	04-Methionine	4.65E+06	8.59E+04	3.59E+05	4.50E+05	3.38E+03	2.20E+06	1.71E+06	3.53E+05	2.51E+06	1.54E+07	1.61E+06	7.78E+07	9.06E+06	1.10E+07	3.67E+05	1.01E+06	3.37E+06	2.86E+06	2.63E+07	0.00E+00	1.79E+06	3.01E+06	1.15E+06	6.62E+05	5.88E+07	2.99E+04	3.25E+04	0.00E+00	4.53E+04	0.00E+00	1.14E+06	0.00E+00	7.73E+05	6.69E+03	1.61E+05	5.06E+06	7.64E+05	1.89E+05	3.57E+04	0.00E+00	1.08E+07	0.00E+00	3.06E+05	1.55E+05	1.10E+05	9.89E+03	1.32E+07
G6_C1_P6-D-D7_r58	1	04-Methionine	5.42E+06	1.59E+05	4.45E+05	6.94E+05	8.02E+03	2.36E+06	1.62E+06	2.89E+05	2.64E+06	2.02E+07	1.94E+06	8.81E+07	1.15E+07	1.70E+07	4.20E+05	9.84E+05	2.41E+06	3.25E+06	3.15E+07	0.00E+00	2.02E+06	4.03E+06	1.73E+06	6.76E+05	9.25E+07	0.00E+00	3.06E+04	0.00E+00	2.49E+04	0.00E+00	1.07E+06	2.04E+03	7.80E+05	4.94E+04	2.21E+05	7.65E+06	3.87E+05	1.75E+05	3.40E+04	0.00E+00	1.30E+07	9.54E+03	3.72E+05	1.83E+05	1.45E+05	1.56E+04	1.01E+07
H1_C1_P1-D-D14_r23	2	04-Methionine	5.31E+06	8.60E+04	4.31E+05	5.48E+05	9.76E+03	1.91E+06	1.56E+06	3.84E+05	2.32E+06	1.14E+07	1.49E+06	8.24E+07	1.22E+07	1.33E+07	3.58E+05	7.58E+05	2.37E+06	2.85E+06	2.13E+07	1.11E+05	1.17E+06	3.62E+06	1.28E+06	3.88E+05	1.31E+07	6.57E+04	7.67E+03	1.05E+04	1.85E+04	0.00E+00	1.13E+06	0.00E+00	1.04E+06	1.38E+06	2.10E+04	5.48E+06	5.99E+05	1.66E+05	4.30E+04	3.74E+04	1.48E+07	1.62E+04	2.80E+05	2.35E+05	1.02E+05	0.00E+00	9.06E+06
H2_C1_P2-D-D14_r19	2	04-Methionine	6.04E+06	8.85E+04	4.40E+05	3.86E+05	4.34E+04	2.54E+06	1.35E+06	3.88E+05	2.51E+06	1.55E+07	1.74E+06	8.25E+07	1.04E+07	1.28E+07	4.26E+05	8.66E+05	2.03E+06	2.66E+06	2.77E+07	3.50E+04	1.45E+06	2.92E+06	1.52E+06	3.25E+05	3.73E+05	1.72E+04	8.28E+04	0.00E+00	1.39E+04	0.00E+00	9.96E+05	3.49E+03	9.20E+05	9.62E+05	1.70E+05	4.50E+06	2.07E+05	1.40E+05	3.58E+05	0.00E+00	1.62E+07	1.31E+04	2.49E+05	1.88E+05	1.36E+05	3.58E+04	9.44E+06
H3_C1_P3-D-D14_r22	2	04-Methionine	6.23E+06	1.29E+05	4.67E+05	2.82E+05	3.18E+04	2.95E+06	1.79E+06	3.49E+05	2.76E+06	1.53E+07	1.86E+06	8.88E+07	1.04E+07	1.39E+07	5.42E+05	1.48E+06	2.66E+06	2.66E+06	3.55E+07	0.00E+00	1.42E+06	3.04E+06	1.15E+06	3.59E+05	3.65E+05	0.00E+00	0.00E+00	0.00E+00	1.40E+04	0.00E+00	1.17E+06	0.00E+00	1.41E+06	7.30E+05	1.39E+05	5.10E+06	4.38E+05	1.89E+05	3.13E+04	0.00E+00	1.57E+07	1.09E+04	3.81E+05	1.61E+05	1.25E+05	0.00E+00	8.63E+06
H4_C1_P4-D-D14_r62	2	04-Methionine	4.52E+06	1.37E+05	3.42E+05	9.27E+05	2.09E+04	2.61E+06	1.56E+06	4.30E+05	2.41E+06	1.45E+07	1.76E+06	7.02E+07	1.06E+07	9.20E+06	3.74E+05	8.90E+05	2.72E+06	2.70E+06	2.23E+07	6.34E+03	1.18E+06	3.45E+06	1.59E+06	6.03E+05	5.50E+07	2.35E+04	2.13E+04	4.31E+03	3.75E+04	4.14E+03	1.18E+06	0.00E+00	6.44E+05	1.48E+06	1.73E+05	6.35E+06	2.07E+04	1.89E+05	2.45E+04	4.30E+04	9.54E+06	7.22E+03	2.10E+05	1.13E+05	8.25E+04	8.43E+03	1.26E+07
H5_C1_P5-D-D14_r3	2	04-Methionine	4.50E+06	1.04E+05	2.98E+05	3.45E+05	9.77E+03	2.11E+06	1.33E+06	3.35E+05	3.26E+06	1.67E+07	1.51E+06	7.77E+07	5.04E+06	1.07E+07	3.85E+05	1.08E+06	8.59E+06	2.32E+06	2.81E+07	3.82E+03	1.47E+06	3.89E+06	1.73E+06	4.71E+04	2.48E+07	2.89E+04	4.99E+04	0.00E+00	5.97E+03	0.00E+00	8.99E+05	0.00E+00	1.27E+06	9.14E+05	0.00E+00	5.16E+06	7.85E+05	1.46E+05	3.91E+04	0.00E+00	1.08E+07	1.22E+04	3.39E+05	2.14E+05	1.38E+05	2.48E+04	2.98E+06
H6_C1_P6-D-D14_r66	2	04-Methionine	5.33E+06	1.09E+05	4.11E+05	6.86E+05	2.56E+04	2.20E+06	1.34E+06	3.17E+05	2.81E+06	2.10E+07	2.20E+06	8.86E+07	1.26E+07	1.74E+07	4.79E+05	1.02E+06	3.77E+06	3.15E+06	2.68E+07	1.92E+04	1.38E+06	3.72E+06	1.56E+06	7.05E+05	4.99E+07	2.28E+04	0.00E+00	0.00E+00	4.86E+04	0.00E+00	1.27E+06	0.00E+00	9.45E+05	1.61E+06	1.85E+05	7.51E+06	1.77E+05	2.26E+05	2.88E+04	4.28E+04	1.49E+07	2.87E+04	3.44E+05	1.68E+05	9.45E+04	3.03E+03	1.24E+07
A6_C2_P1-D-D21_r50	3	04-Methionine	5.10E+06	4.63E+04	4.13E+05	5.64E+05	4.07E+04	1.83E+06	1.38E+06	4.94E+05	2.24E+06	1.12E+07	1.81E+06	6.82E+07	7.99E+06	1.38E+07	3.67E+05	7.43E+05	2.75E+06	1.96E+06	1.96E+07	1.20E+05	3.11E+05	2.57E+06	2.37E+06	5.18E+05	4.98E+05	3.70E+04	3.31E+04	6.38E+03	3.79E+04	0.00E+00	1.16E+06	0.00E+00	1.20E+06	2.82E+06	1.25E+05	5.23E+06	4.83E+05	1.55E+05	8.43E+05	9.18E+04	1.26E+07	1.09E+04	3.07E+05	2.50E+05	7.80E+04	9.28E+03	1.75E+07
B6_C2_P2-D-D21_r46	3	04-Methionine	6.14E+06	1.16E+05	4.14E+05	4.49E+05	3.04E+04	2.38E+06	1.21E+06	4.64E+05	2.74E+06	1.61E+07	1.74E+06	8.11E+07	1.13E+07	1.27E+07	4.55E+05	9.62E+05	2.92E+06	2.20E+06	2.07E+07	2.12E+04	4.78E+05	2.59E+06	1.60E+06	4.93E+05	3.09E+05	1.24E+05	0.00E+00	0.00E+00	3.12E+04	0.00E+00	8.65E+05	0.00E+00	1.21E+06	2.70E+06	1.86E+05	5.28E+06	5.17E+05	1.60E+05	7.51E+05	1.12E+05	1.45E+07	1.83E+04	2.72E+05	1.82E+05	8.27E+04	4.38E+04	1.39E+07
C6_C2_P3-D-D21_r72	3	04-Methionine	5.20E+06	9.78E+04	3.23E+05	3.15E+05	1.33E+04	2.39E+06	1.09E+06	4.93E+05	2.35E+06	1.35E+07	2.31E+06	7.45E+07	1.02E+07	1.09E+07	4.55E+05	1.15E+06	2.91E+06	2.71E+06	2.63E+07	2.35E+04	4.49E+05	2.54E+06	1.52E+06	4.45E+05	3.24E+05	3.67E+04	4.25E+04	7.72E+03	2.94E+04	0.00E+00	1.17E+06	0.00E+00	1.36E+06	2.73E+06	1.66E+05	5.08E+06	1.95E+05	1.78E+05	4.46E+05	4.28E+04	1.30E+07	8.77E+03	3.32E+05	1.74E+05	5.99E+04	0.00E+00	1.52E+07
D6_C2_P4-D-D21_r81	3	04-Methionine	4.32E+06	7.47E+04	4.33E+05	8.69E+05	2.28E+04	2.55E+06	1.41E+06	4.72E+05	2.35E+06	1.22E+07	1.94E+06	7.03E+07	9.96E+06	8.86E+06	3.44E+05	9.41E+05	3.19E+06	2.19E+06	2.09E+07	0.00E+00	5.76E+05	2.71E+06	1.63E+06	4.95E+05	2.94E+07	0.00E+00	0.00E+00	5.45E+03	2.61E+04	0.00E+00	1.30E+06	0.00E+00	6.28E+05	2.72E+06	1.77E+05	5.89E+06	6.30E+03	2.20E+05	4.14E+05	3.01E+04	7.12E+06	9.41E+03	1.68E+05	6.36E+04	9.75E+04	2.35E+04	1.27E+07
E6_C2_P5-D-D21_r85	3	04-Methionine	4.39E+06	8.80E+04	2.99E+05	4.28E+05	3.91E+04	2.26E+06	1.21E+06	4.02E+05	2.45E+06	1.60E+07	2.24E+06	7.55E+07	1.06E+07	1.10E+07	3.82E+05	1.11E+06	2.78E+06	3.51E+06	2.37E+07	3.79E+04	6.43E+05	2.45E+06	1.47E+06	4.95E+05	3.81E+06	0.00E+00	0.00E+00	1.25E+04	2.62E+04	0.00E+00	1.42E+06	0.00E+00	9.17E+05	2.65E+06	1.91E+05	4.84E+06	4.15E+05	1.82E+05	3.87E+05	4.95E+04	9.27E+06	1.75E+04	2.59E+05	1.32E+05	9.43E+04	9.87E+03	1.31E+07
F6_C2_P6-D-D21_r38	3	04-Methionine	4.94E+06	1.60E+05	3.50E+05	6.84E+05	2.32E+04	2.13E+06	1.19E+06	4.35E+05	2.69E+06	1.98E+07	2.28E+06	8.08E+07	1.22E+07	1.57E+07	4.17E+05	1.04E+06	2.95E+06	3.03E+06	2.76E+07	2.47E+04	5.56E+05	3.15E+06	1.42E+06	5.46E+05	2.53E+07	0.00E+00	0.00E+00	9.99E+03	3.67E+04	0.00E+00	1.38E+06	0.00E+00	9.52E+05	3.31E+06	1.42E+05	6.93E+06	3.90E+05	2.23E+05	4.31E+05	5.38E+04	1.21E+07	1.80E+04	2.66E+05	1.93E+05	9.09E+04	1.54E+04	1.16E+07
G7_C2_P1-D-D28_r74	4	04-Methionine	5.20E+06	9.64E+04	3.99E+05	6.12E+05	3.62E+04	1.89E+06	9.99E+05	4.73E+05	2.58E+06	1.20E+07	1.86E+06	7.68E+07	1.01E+07	1.38E+07	3.36E+05	8.00E+05	2.73E+06	2.15E+06	1.90E+07	1.28E+05	4.69E+05	2.86E+06	1.40E+06	4.68E+05	3.92E+05	0.00E+00	0.00E+00	3.92E+03	1.42E+04	0.00E+00	1.27E+06	0.00E+00	1.04E+06	4.74E+06	1.11E+05	4.16E+06	4.16E+05	1.81E+05	5.06E+05	7.25E+04	1.24E+07	5.17E+03	2.77E+05	1.36E+05	8.66E+04	7.40E+03	1.49E+07
G8_C2_P2-D-D28_r17	4	04-Methionine	5.62E+06	9.00E+04	3.62E+05	4.85E+05	3.53E+04	2.02E+06	1.02E+06	5.22E+05	2.62E+06	1.50E+07	2.07E+06	7.60E+07	8.74E+06	1.19E+07	4.10E+05	9.26E+05	2.34E+06	1.93E+06	2.37E+07	2.40E+04	3.77E+05	2.77E+06	1.74E+06	5.46E+05	3.63E+05	6.20E+04	9.84E+03	2.00E+04	1.76E+04	0.00E+00	1.20E+06	0.00E+00	1.36E+06	4.08E+06	1.11E+05	4.30E+06	3.54E+05	1.74E+05	5.17E+05	1.20E+05	1.23E+07	9.74E+03	2.06E+05	2.03E+05	5.77E+04	3.12E+04	1.37E+07
G9_C2_P3-D-D28_r16	4	04-Methionine	5.87E+06	2.01E+05	2.84E+05	2.37E+05	7.71E+04	2.66E+06	1.27E+06	4.95E+05	2.53E+06	1.51E+07	2.49E+06	7.98E+07	1.06E+07	1.31E+07	5.04E+05	1.23E+06	2.67E+06	2.80E+06	2.87E+07	3.83E+04	2.49E+05	1.97E+06	1.41E+06	4.89E+05	3.58E+05	0.00E+00	0.00E+00	3.64E+04	1.32E+04	0.00E+00	1.20E+06	0.00E+00	1.32E+06	5.13E+06	1.46E+05	5.31E+06	4.24E+05	2.09E+05	6.18E+05	0.00E+00	1.18E+07	5.69E+03	2.71E+05	1.44E+05	6.50E+04	6.43E+03	1.21E+07
G10_C2_P4-D-D28_r19	4	04-Methionine	4.53E+06	8.74E+04	3.44E+05	1.06E+06	5.11E+04	3.00E+06	1.16E+06	5.79E+05	2.57E+06	1.25E+07	1.73E+06	7.20E+07	9.57E+06	9.11E+06	4.29E+05	9.51E+05	2.55E+06	2.31E+06	1.84E+07	4.19E+04	3.75E+05	2.37E+06	1.44E+06	5.22E+05	1.35E+07	5.76E+04	0.00E+00	3.75E+04	2.82E+04	0.00E+00	1.29E+06	0.00E+00	7.25E+05	5.32E+06	1.41E+05	6.04E+06	4.43E+05	1.96E+05	9.04E+05	3.46E+04	1.10E+07	2.01E+04	9.76E+04	1.07E+05	6.89E+04	1.59E+04	1.24E+07
G11_C2_P5-D-D28_r71	4	04-Methionine	5.30E+06	7.97E+04	3.11E+05	4.47E+05	2.48E+04	2.31E+06	1.08E+06	4.22E+05	2.72E+06	1.86E+07	2.10E+06	8.20E+07	8.33E+06	1.21E+07	3.76E+05	1.12E+06	3.38E+06	2.62E+06	2.57E+07	3.26E+04	4.36E+05	2.54E+06	1.54E+06	5.10E+05	3.64E+05	6.60E+03	0.00E+00	1.00E+04	2.82E+04	0.00E+00	1.44E+06	0.00E+00	1.39E+06	4.00E+06	1.46E+05	5.07E+06	9.03E+04	1.86E+05	9.18E+05	3.39E+04	1.13E+07	6.57E+03	2.55E+05	1.03E+05	6.34E+04	6.15E+03	1.41E+07
G12_C2_P6-D-D28_r64	4	04-Methionine	4.87E+06	3.85E+05	4.26E+05	6.86E+05	3.28E+04	2.70E+06	1.22E+06	4.75E+05	3.07E+06	1.97E+07	2.31E+06	8.74E+07	1.30E+07	1.53E+07	5.25E+05	1.03E+06	3.85E+06	2.55E+06	2.62E+07	4.20E+04	3.51E+05	2.35E+06	1.78E+06	4.58E+05	1.30E+07	4.51E+04	0.00E+00	1.01E+04	3.45E+04	0.00E+00	1.34E+06	0.00E+00	9.68E+05	5.54E+06	1.56E+05	6.86E+06	1.60E+05	1.88E+05	1.12E+06	6.50E+04	1.61E+07	8.11E+03	2.37E+05	1.96E+05	7.54E+04	0.00E+00	1.50E+07
A6_C3_P1-D-D35_r47	5	04-Methionine	4.74E+06	8.18E+04	4.36E+05	4.83E+05	4.94E+04	1.86E+06	1.08E+06	5.40E+05	2.40E+06	9.87E+06	2.15E+06	6.92E+07	1.15E+07	1.23E+07	3.57E+05	8.33E+05	3.77E+06	2.72E+06	1.72E+07	1.53E+05	1.16E+05	2.04E+06	2.36E+06	3.92E+05	2.53E+05	3.29E+04	1.60E+04	1.84E+04	2.36E+04	0.00E+00	1.15E+06	0.00E+00	1.46E+06	7.10E+06	1.13E+05	5.74E+06	3.27E+05	2.08E+05	2.57E+05	7.03E+04	1.11E+07	5.13E+03	2.85E+05	1.68E+05	7.18E+04	2.08E+04	1.78E+07
B6_C3_P2-D-D35_r27	5	04-Methionine	6.06E+06	1.10E+05	3.70E+05	4.75E+05	9.58E+04	2.10E+06	8.09E+05	5.61E+05	2.46E+06	1.64E+07	1.99E+06	7.82E+07	1.16E+07	1.24E+07	4.54E+05	1.03E+06	2.78E+06	2.70E+06	2.07E+07	3.40E+04	2.29E+05	2.02E+06	2.46E+06	4.65E+05	4.55E+05	0.00E+00	2.98E+04	2.02E+04	2.43E+04	0.00E+00	1.24E+06	0.00E+00	1.05E+06	6.54E+06	1.31E+05	3.94E+06	2.31E+05	1.47E+05	2.42E+05	1.06E+05	1.37E+07	1.22E+04	1.73E+05	1.63E+05	5.98E+04	3.61E+04	1.36E+07
C6_C3_P3-D-D35_r4	5	04-Methionine	4.48E+06	9.52E+04	3.08E+05	1.56E+05	5.83E+04	2.53E+06	1.18E+06	6.13E+05	2.11E+06	1.14E+07	2.30E+06	6.50E+07	1.35E+07	1.18E+07	4.10E+05	9.60E+05	3.12E+06	2.97E+06	2.61E+07	4.31E+04	1.25E+05	1.24E+06	1.79E+06	5.00E+05	3.43E+05	3.86E+04	1.09E+04	2.22E+04	2.78E+03	0.00E+00	1.15E+06	0.00E+00	1.30E+06	7.71E+06	1.53E+05	5.33E+06	4.34E+05	2.06E+05	2.27E+05	0.00E+00	1.04E+07	2.30E+03	2.98E+05	1.79E+05	3.85E+04	6.50E+03	1.32E+07
D6_C3_P4-D-D35_r22	5	04-Methionine	5.49E+06	8.37E+04	4.64E+05	1.24E+06	9.25E+04	3.02E+06	9.94E+05	5.69E+05	2.69E+06	1.46E+07	1.92E+06	7.64E+07	1.05E+07	1.05E+07	4.74E+05	1.05E+06	3.54E+06	1.89E+06	2.42E+07	1.85E+04	1.32E+05	1.86E+06	2.73E+06	3.93E+05	5.23E+06	0.00E+00	3.65E+04	1.73E+04	1.77E+04	0.00E+00	1.10E+06	0.00E+00	9.61E+05	6.22E+06	9.28E+04	6.82E+06	4.55E+05	2.04E+05	2.13E+05	7.75E+04	1.07E+07	1.86E+04	1.85E+05	1.56E+05	5.08E+04	3.24E+04	1.61E+07
E6_C3_P5-D-D35_r10	5	04-Methionine	4.93E+06	8.01E+04	2.61E+05	4.66E+05	2.75E+04	2.37E+06	1.12E+06	4.84E+05	2.60E+06	1.59E+07	2.61E+06	7.00E+07	1.14E+07	1.07E+07	3.97E+05	1.27E+06	3.94E+06	2.57E+06	2.26E+07	5.49E+04	6.25E+04	1.48E+06	2.09E+06	4.93E+05	3.24E+05	1.93E+04	1.01E+04	1.23E+04	2.04E+04	0.00E+00	1.06E+06	1.38E+04	1.88E+06	7.16E+06	1.16E+05	5.14E+06	2.79E+05	1.90E+05	2.60E+05	5.46E+04	1.15E+07	1.26E+04	2.86E+05	9.83E+04	4.18E+04	1.32E+04	1.90E+07
F6_C3_P6-D-D35_r88	5	04-Methionine	6.34E+06	1.25E+05	3.95E+05	7.63E+05	2.80E+04	2.23E+06	7.41E+05	3.85E+05	2.83E+06	2.37E+07	2.07E+06	9.11E+07	1.33E+07	1.90E+07	5.65E+05	1.26E+06	3.91E+06	3.06E+06	2.46E+07	7.93E+03	1.88E+05	1.92E+06	2.22E+06	4.10E+05	7.27E+06	0.00E+00	0.00E+00	1.91E+04	1.08E+04	0.00E+00	1.30E+06	0.00E+00	8.68E+05	7.30E+06	1.69E+05	6.69E+06	3.07E+05	2.31E+05	2.09E+05	0.00E+00	1.53E+07	1.93E+04	2.54E+05	1.76E+05	4.86E+04	1.43E+04	1.67E+07
G7_C3_P1-D-D41_r6	6	04-Methionine	5.55E+06	1.41E+05	3.09E+05	6.29E+05	5.21E+04	2.02E+06	6.72E+05	4.89E+05	2.66E+06	1.85E+07	2.41E+06	7.14E+07	1.22E+07	1.63E+07	4.74E+05	9.43E+05	3.21E+06	3.07E+06	2.68E+07	3.31E+04	1.09E+05	1.60E+06	2.46E+06	4.31E+05	7.17E+05	3.78E+04	1.65E+04	4.33E+04	2.58E+04	0.00E+00	1.16E+06	0.00E+00	1.33E+06	8.99E+06	1.75E+05	7.52E+06	3.19E+05	1.97E+05	2.18E+05	2.86E+05	1.02E+07	2.23E+04	2.12E+05	1.60E+05	4.66E+04	1.22E+04	1.49E+07
G8_C3_P2-D-D41_r5	6	04-Methionine	5.25E+06	8.30E+04	2.90E+05	5.13E+05	7.39E+04	2.11E+06	9.19E+05	3.28E+05	2.57E+06	1.73E+07	2.02E+06	7.50E+07	1.05E+07	1.18E+07	3.88E+05	1.15E+06	3.59E+06	2.18E+06	2.16E+07	2.56E+04	1.28E+05	1.55E+06	1.76E+06	4.34E+05	3.19E+05	0.00E+00	2.91E+04	2.85E+04	2.54E+04	0.00E+00	1.07E+06	0.00E+00	1.34E+06	8.50E+06	1.14E+05	4.65E+06	2.93E+05	2.28E+05	1.82E+05	1.05E+05	9.15E+06	1.19E+04	2.15E+05	7.47E+04	4.82E+04	3.38E+04	1.81E+07
G9_C3_P3-D-D41_r33	6	04-Methionine	5.84E+06	7.97E+04	3.26E+05	9.55E+05	8.82E+04	3.16E+06	9.36E+05	6.48E+05	2.82E+06	1.48E+07	2.10E+06	8.09E+07	1.17E+07	1.01E+07	4.80E+05	1.02E+06	3.66E+06	2.61E+06	2.19E+07	5.09E+04	1.24E+05	1.62E+06	2.16E+06	4.93E+05	1.91E+06	0.00E+00	3.79E+04	6.52E+04	2.59E+04	0.00E+00	1.04E+06	0.00E+00	9.51E+05	8.47E+06	9.73E+04	5.97E+06	2.54E+05	2.26E+05	1.69E+05	1.11E+05	8.49E+06	1.89E+04	1.06E+05	7.06E+04	3.98E+04	2.54E+04	1.67E+07
G10_C3_P4-D-D41_r15	6	04-Methionine	5.83E+06	8.34E+04	2.53E+05	1.83E+05	4.99E+04	2.36E+06	8.67E+05	5.44E+05	2.30E+06	1.50E+07	2.41E+06	7.59E+07	1.10E+07	1.26E+07	3.91E+05	1.14E+06	3.30E+06	2.72E+06	2.63E+07	2.71E+04	4.47E+04	1.40E+06	1.45E+06	4.31E+05	2.95E+05	0.00E+00	0.00E+00	2.75E+04	3.20E+04	0.00E+00	1.19E+06	0.00E+00	1.25E+06	8.79E+06	6.22E+04	4.85E+06	2.93E+05	1.95E+05	2.21E+05	2.44E+05	8.39E+06	3.01E+03	2.68E+05	7.19E+04	2.87E+04	3.84E+04	1.28E+07
G11_C3_P5-D-D41_r49	6	04-Methionine	4.78E+06	7.98E+04	2.64E+05	4.37E+05	7.35E+04	2.12E+06	9.19E+05	7.06E+05	2.63E+06	1.51E+07	2.33E+06	7.93E+07	1.24E+07	1.12E+07	3.76E+05	8.59E+05	3.29E+06	2.62E+06	2.20E+07	4.07E+04	5.75E+04	1.63E+06	2.09E+06	5.08E+05	3.04E+05	0.00E+00	1.31E+04	4.67E+04	2.98E+04	0.00E+00	1.14E+06	0.00E+00	1.05E+06	9.34E+06	1.48E+05	4.46E+06	2.59E+05	1.84E+05	2.70E+05	4.38E+04	1.05E+07	1.39E+04	1.71E+05	7.54E+04	7.92E+04	5.43E+04	1.62E+07
G12_C3_P6-D-D41_r28	6	04-Methionine	5.89E+06	6.55E+04	4.53E+05	5.50E+05	6.03E+04	2.01E+06	9.10E+05	4.14E+05	2.40E+06	1.23E+07	2.08E+06	7.36E+07	9.40E+06	1.38E+07	3.35E+05	7.56E+05	2.69E+06	2.32E+06	1.48E+07	1.14E+05	8.05E+04	1.54E+06	2.42E+06	4.62E+05	3.61E+05	0.00E+00	0.00E+00	3.68E+04	1.26E+04	0.00E+00	1.22E+06	0.00E+00	1.27E+06	8.92E+06	1.42E+05	4.57E+06	2.95E+05	1.68E+05	2.18E+05	2.18E+05	9.50E+06	0.00E+00	2.70E+05	9.60E+04	6.31E+04	4.30E+04	1.67E+07
B4_C1_P1-B-D7_r32	1	07-NAC	4.81E+06	7.88E+04	4.67E+05	5.18E+05	2.04E+06	2.19E+06	1.61E+06	3.39E+05	2.46E+06	1.05E+07	1.41E+06	4.73E+05	1.06E+07	1.27E+07	3.73E+05	6.42E+05	2.24E+06	2.61E+06	1.83E+07	1.21E+05	2.28E+06	3.32E+06	1.07E+06	4.83E+05	5.71E+07	4.16E+04	0.00E+00	3.90E+03	2.62E+04	0.00E+00	1.15E+06	0.00E+00	8.26E+05	1.78E+05	1.75E+05	4.96E+06	4.56E+05	2.03E+05	1.52E+04	0.00E+00	1.18E+07	0.00E+00	2.75E+05	1.73E+05	1.06E+05	3.91E+04	1.16E+07
C4_C1_P2-B-D7_r46	1	07-NAC	5.90E+06	1.06E+05	4.81E+05	3.43E+05	2.56E+06	2.64E+06	1.83E+06	2.82E+05	2.24E+06	1.45E+07	1.72E+06	6.62E+05	1.08E+07	1.24E+07	4.03E+05	8.88E+05	2.72E+06	2.69E+06	2.57E+07	9.48E+03	2.19E+06	3.81E+06	1.17E+06	5.65E+05	2.90E+07	1.04E+04	0.00E+00	0.00E+00	7.81E+04	0.00E+00	1.29E+06	0.00E+00	8.73E+05	9.76E+04	1.76E+05	4.79E+06	2.06E+05	1.49E+05	2.18E+04	0.00E+00	1.37E+07	1.53E+03	2.98E+05	1.58E+05	1.33E+05	6.36E+04	1.33E+07
D4_C1_P3-B-D7_r70	1	07-NAC	5.77E+06	1.16E+05	3.91E+05	2.92E+05	2.24E+06	2.68E+06	2.04E+06	3.69E+05	2.36E+06	1.50E+07	2.16E+06	6.36E+05	1.08E+07	1.35E+07	5.10E+05	1.12E+06	3.20E+06	3.08E+06	2.57E+07	0.00E+00	1.83E+06	2.81E+06	9.98E+05	6.95E+05	4.45E+05	0.00E+00	0.00E+00	0.00E+00	6.93E+04	0.00E+00	1.25E+06	0.00E+00	7.53E+05	1.31E+05	2.13E+05	5.26E+06	4.46E+05	1.48E+05	2.74E+04	0.00E+00	1.29E+07	0.00E+00	3.28E+05	1.93E+05	8.21E+04	1.30E+04	1.13E+07
E4_C1_P4-B-D7_r36	1	07-NAC	4.58E+06	7.93E+04	3.55E+05	4.51E+05	1.96E+06	2.35E+06	1.73E+06	3.13E+05	2.70E+06	1.54E+07	1.82E+06	7.85E+05	8.31E+06	1.11E+07	4.01E+05	1.02E+06	3.02E+06	2.76E+06	3.00E+07	0.00E+00	1.87E+06	3.45E+06	1.23E+06	5.62E+05	5.82E+07	2.08E+04	0.00E+00	0.00E+00	5.00E+04	0.00E+00	9.45E+05	0.00E+00	8.57E+05	1.18E+04	1.46E+05	5.26E+06	5.09E+05	1.42E+05	1.78E+04	0.00E+00	1.27E+07	8.06E+03	2.83E+05	2.44E+05	1.34E+05	1.14E+04	8.77E+06
F4_C1_P5-B-D7_r56	1	07-NAC	5.36E+06	9.18E+04	3.47E+05	3.98E+05	1.77E+06	2.31E+06	1.82E+06	3.64E+05	2.58E+06	1.70E+07	1.84E+06	7.58E+05	9.15E+06	1.19E+07	3.62E+05	1.06E+06	2.50E+06	2.67E+06	2.63E+07	2.41E+04	1.68E+06	3.74E+06	1.33E+06	6.73E+05	5.95E+07	1.68E+04	1.94E+04	0.00E+00	5.57E+04	0.00E+00	1.03E+06	0.00E+00	8.41E+05	1.01E+04	1.67E+05	4.38E+06	2.38E+05	1.65E+05	3.07E+04	0.00E+00	1.14E+07	1.18E+04	2.99E+05	2.38E+05	1.02E+05	2.35E+04	1.39E+07
G4_C1_P6-B-D7_r43	1	07-NAC	5.21E+06	1.64E+05	4.12E+05	6.94E+05	2.08E+06	2.35E+06	1.91E+06	2.64E+05	2.59E+06	1.93E+07	1.97E+06	9.56E+05	1.12E+07	1.64E+07	5.25E+05	1.07E+06	3.09E+06	2.69E+06	3.28E+07	0.00E+00	1.78E+06	3.57E+06	1.66E+06	5.17E+05	9.64E+07	2.33E+04	1.67E+04	0.00E+00	4.92E+04	0.00E+00	1.22E+06	0.00E+00	7.09E+05	1.77E+05	2.02E+05	7.63E+06	4.84E+03	1.69E+05	2.04E+04	0.00E+00	1.53E+07	8.17E+03	2.89E+05	2.03E+05	1.33E+05	1.02E+04	1.25E+07
A11_C1_P1-B-D14_r38	2	07-NAC	5.00E+06	8.01E+04	4.21E+05	5.70E+05	1.35E+06	1.87E+06	1.35E+06	3.81E+05	2.48E+06	1.09E+07	1.37E+06	1.94E+05	6.95E+06	1.33E+07	3.92E+05	7.60E+05	1.61E+06	1.78E+06	2.14E+07	1.07E+05	9.16E+05	3.76E+06	2.19E+06	4.38E+05	1.06E+07	0.00E+00	1.58E+04	6.39E+03	7.95E+04	0.00E+00	1.06E+06	0.00E+00	8.14E+05	1.31E+06	1.59E+05	5.22E+06	2.17E+05	1.24E+05	3.41E+04	0.00E+00	1.20E+07	1.24E+04	3.33E+05	2.40E+05	7.18E+04	1.43E+04	1.06E+07
B11_C1_P2-B-D14_r6	2	07-NAC	4.40E+06	1.10E+05	4.44E+05	3.30E+05	9.84E+05	3.05E+06	1.57E+06	3.24E+05	2.44E+06	1.34E+07	1.31E+06	4.98E+05	5.62E+06	1.01E+07	3.33E+05	7.17E+05	2.14E+06	2.78E+06	2.28E+07	1.01E+04	1.29E+06	2.97E+06	1.57E+06	7.49E+04	3.50E+05	0.00E+00	0.00E+00	0.00E+00	3.59E+04	0.00E+00	1.10E+06	3.49E+04	8.86E+05	1.12E+06	8.63E+04	4.13E+06	6.78E+05	1.11E+05	3.09E+05	0.00E+00	1.22E+07	1.16E+04	2.34E+05	1.26E+05	8.89E+04	4.10E+04	3.26E+06
C11_C1_P3-B-D14_r52	2	07-NAC	4.78E+06	1.31E+05	3.84E+05	2.43E+05	1.65E+06	2.58E+06	1.92E+06	3.90E+05	2.37E+06	1.27E+07	1.78E+06	3.14E+05	8.84E+06	1.13E+07	4.69E+05	1.13E+06	2.81E+06	2.51E+06	2.96E+07	9.19E+03	9.41E+05	3.05E+06	1.72E+06	5.49E+05	4.66E+05	0.00E+00	0.00E+00	1.50E+04	5.23E+04	0.00E+00	1.01E+06	0.00E+00	1.42E+06	9.79E+05	1.28E+05	5.12E+06	5.39E+05	1.64E+05	3.05E+04	0.00E+00	1.34E+07	1.68E+04	3.34E+05	1.69E+05	7.07E+04	0.00E+00	1.16E+07
D11_C1_P4-B-D14_r88	2	07-NAC	5.34E+06	1.60E+05	4.86E+05	1.10E+06	2.00E+06	3.18E+06	1.37E+06	4.32E+05	3.00E+06	1.46E+07	1.67E+06	3.83E+05	1.04E+07	1.06E+07	4.22E+05	9.21E+05	2.64E+06	2.51E+06	2.58E+07	2.28E+04	1.13E+06	3.09E+06	1.67E+06	6.45E+05	7.20E+07	1.46E+04	0.00E+00	1.57E+04	6.51E+04	0.00E+00	1.21E+06	5.66E+04	7.11E+05	1.33E+06	1.72E+05	6.07E+06	1.16E+05	1.80E+05	1.06E+05	0.00E+00	1.20E+07	3.78E+03	1.80E+05	1.25E+05	9.85E+04	2.59E+04	1.34E+07
E11_C1_P5-B-D14_r37	2	07-NAC	4.50E+06	1.52E+05	3.23E+05	4.52E+05	1.62E+06	2.32E+06	1.42E+06	3.35E+05	2.33E+06	1.36E+07	1.88E+06	4.94E+05	9.66E+06	1.05E+07	4.19E+05	9.77E+05	2.35E+06	2.70E+06	2.74E+07	1.84E+04	1.22E+06	3.36E+06	1.60E+06	5.32E+05	2.05E+07	2.02E+04	0.00E+00	1.45E+04	2.71E+04	1.04E+04	1.11E+06	0.00E+00	1.09E+06	8.31E+05	1.56E+05	5.32E+06	6.46E+04	1.82E+05	5.29E+04	0.00E+00	1.21E+07	2.10E+04	3.39E+05	1.15E+05	1.06E+05	1.97E+04	1.27E+07
F11_C1_P6-B-D14_r11	2	07-NAC	4.93E+06	1.47E+05	3.87E+05	6.29E+05	1.36E+06	2.41E+06	1.18E+06	2.34E+05	2.98E+06	1.88E+07	1.80E+06	6.35E+05	8.40E+06	1.50E+07	5.26E+05	1.03E+06	2.06E+06	2.47E+06	3.16E+07	1.70E+04	1.10E+06	3.17E+06	2.44E+06	1.30E+05	5.41E+07	0.00E+00	0.00E+00	0.00E+00	5.81E+04	0.00E+00	8.64E+05	0.00E+00	7.39E+05	1.50E+06	1.21E+05	6.84E+06	3.02E+05	1.96E+05	3.17E+04	0.00E+00	1.56E+07	1.99E+04	2.72E+05	2.16E+05	1.25E+05	1.62E+04	7.34E+06
A4_C2_P1-B-D21_r77	3	07-NAC	4.95E+06	8.66E+04	3.82E+05	6.28E+05	2.32E+06	1.80E+06	1.27E+06	3.82E+05	2.56E+06	1.15E+07	1.75E+06	1.65E+05	9.97E+06	1.31E+07	3.85E+05	7.48E+05	2.73E+06	2.51E+06	1.89E+07	8.92E+04	4.63E+05	3.10E+06	1.83E+06	4.90E+05	5.42E+06	0.00E+00	0.00E+00	7.53E+03	5.82E+04	0.00E+00	1.59E+06	0.00E+00	1.08E+06	3.29E+06	1.38E+05	5.30E+06	4.28E+05	1.80E+05	9.98E+05	0.00E+00	1.00E+07	1.89E+04	1.80E+05	1.21E+05	9.38E+04	4.11E+04	1.61E+07
B4_C2_P2-B-D21_r29	3	07-NAC	5.00E+06	9.79E+04	3.58E+05	4.89E+05	1.94E+06	2.36E+06	1.36E+06	4.28E+05	2.49E+06	1.43E+07	1.88E+06	2.27E+05	9.93E+06	1.17E+07	5.25E+05	9.37E+05	3.21E+06	2.32E+06	2.61E+07	1.89E+04	3.99E+05	2.48E+06	1.56E+06	3.81E+05	3.56E+05	4.47E+04	0.00E+00	1.54E+04	4.02E+04	0.00E+00	1.15E+06	0.00E+00	1.32E+06	2.99E+06	1.29E+05	4.74E+06	4.51E+05	1.22E+05	5.69E+05	4.35E+04	1.28E+07	1.61E+04	2.73E+05	2.04E+05	9.26E+04	5.78E+04	1.58E+07
C4_C2_P3-B-D21_r13	3	07-NAC	5.35E+06	1.05E+05	3.66E+05	2.97E+05	1.86E+06	2.72E+06	1.49E+06	4.44E+05	2.51E+06	1.52E+07	2.36E+06	1.56E+05	9.97E+06	1.29E+07	4.95E+05	1.26E+06	3.19E+06	2.63E+06	3.01E+07	4.58E+04	4.29E+05	2.59E+06	1.26E+06	5.96E+05	4.03E+05	2.20E+04	0.00E+00	2.13E+04	4.36E+04	7.18E+03	1.27E+06	0.00E+00	1.31E+06	2.79E+06	1.75E+05	5.41E+06	5.13E+05	1.98E+05	4.28E+05	0.00E+00	1.23E+07	4.85E+03	3.45E+05	1.50E+05	7.69E+04	3.44E+04	1.42E+07
D4_C2_P4-B-D21_r39	3	07-NAC	5.63E+06	8.02E+04	3.91E+05	1.18E+06	1.77E+06	3.40E+06	1.49E+06	5.16E+05	2.97E+06	1.45E+07	1.87E+06	2.03E+05	9.31E+06	1.03E+07	4.22E+05	1.00E+06	2.72E+06	2.20E+06	2.36E+07	4.39E+04	3.76E+05	2.61E+06	1.82E+06	5.42E+05	3.12E+07	4.82E+04	0.00E+00	1.96E+04	7.23E+04	0.00E+00	1.28E+06	0.00E+00	7.10E+05	3.46E+06	1.54E+05	6.71E+06	6.32E+05	1.75E+05	4.02E+05	5.42E+04	8.51E+06	2.06E+04	2.36E+05	6.60E+04	9.00E+04	5.16E+04	1.72E+07
E4_C2_P5-B-D21_r47	3	07-NAC	4.48E+06	1.12E+05	2.43E+05	4.47E+05	2.02E+06	1.94E+06	1.13E+06	3.14E+05	2.32E+06	1.63E+07	2.22E+06	3.79E+05	8.93E+06	1.10E+07	4.66E+05	1.03E+06	3.84E+06	2.83E+06	2.45E+07	1.16E+04	7.27E+05	2.10E+06	1.25E+06	4.98E+05	6.67E+06	4.43E+04	0.00E+00	9.43E+03	3.32E+04	0.00E+00	1.29E+06	0.00E+00	9.58E+05	2.92E+06	1.67E+05	4.72E+06	5.68E+05	2.16E+05	3.60E+05	0.00E+00	8.83E+06	1.67E+04	2.50E+05	5.68E+04	6.30E+04	3.35E+04	1.48E+07
F4_C2_P6-B-D21_r42	3	07-NAC	4.43E+06	1.38E+05	3.70E+05	7.43E+05	1.97E+06	2.32E+06	1.35E+06	4.57E+05	2.46E+06	1.81E+07	2.22E+06	3.61E+05	1.09E+07	1.45E+07	3.84E+05	8.88E+05	3.34E+06	2.67E+06	2.65E+07	3.05E+04	5.39E+05	2.77E+06	1.60E+06	5.21E+05	2.17E+07	0.00E+00	0.00E+00	7.81E+03	6.86E+04	0.00E+00	1.28E+06	0.00E+00	8.16E+05	3.91E+06	1.68E+05	6.96E+06	4.63E+05	2.16E+05	3.77E+05	7.37E+04	1.21E+07	2.08E+04	2.16E+05	1.60E+05	5.30E+04	4.95E+04	1.59E+07
A11_C2_P1-B-D28_r34	4	07-NAC	4.01E+06	1.01E+05	3.97E+05	5.42E+05	1.82E+06	2.04E+06	1.12E+06	4.04E+05	2.61E+06	1.08E+07	1.72E+06	8.14E+04	9.21E+06	1.12E+07	3.61E+05	7.71E+05	3.16E+06	2.21E+06	1.60E+07	1.37E+05	4.25E+05	0.00E+00	0.00E+00	5.76E+05	3.64E+05	2.19E+04	0.00E+00	1.37E+04	1.46E+04	0.00E+00	1.40E+06	0.00E+00	1.03E+06	4.36E+06	1.56E+05	0.00E+00	3.99E+05	1.72E+05	1.33E+06	0.00E+00	1.19E+07	1.38E+04	1.59E+05	1.37E+05	5.61E+04	4.44E+04	1.36E+07
B11_C2_P2-B-D28_r8	4	07-NAC	5.93E+06	9.73E+04	3.38E+05	4.34E+05	1.72E+06	2.08E+06	9.54E+05	4.36E+05	2.52E+06	1.57E+07	2.12E+06	1.34E+05	1.08E+07	1.24E+07	5.18E+05	1.01E+06	2.52E+06	2.41E+06	2.56E+07	3.26E+04	3.43E+05	2.34E+06	1.83E+06	6.95E+05	4.16E+05	2.34E+04	0.00E+00	2.88E+04	3.89E+04	0.00E+00	1.32E+06	0.00E+00	1.19E+06	4.57E+06	1.29E+05	4.35E+06	2.33E+05	1.63E+05	1.03E+06	8.42E+04	1.18E+07	4.98E+03	2.39E+05	1.01E+05	7.13E+04	5.29E+04	1.61E+07
C11_C2_P3-B-D28_r28	4	07-NAC	6.02E+06	1.30E+05	3.23E+05	2.70E+05	4.70E+04	3.03E+06	1.27E+06	4.37E+05	2.65E+06	1.52E+07	2.40E+06	1.37E+05	1.25E+07	1.36E+07	5.35E+05	1.33E+06	3.36E+06	2.87E+06	3.14E+07	2.11E+04	2.74E+05	2.00E+06	1.43E+06	5.90E+05	4.17E+05	1.09E+04	0.00E+00	2.93E+04	4.41E+04	0.00E+00	1.24E+06	0.00E+00	1.08E+06	4.67E+06	1.41E+05	5.27E+06	4.63E+05	2.48E+05	9.71E+05	6.13E+04	1.21E+07	1.40E+04	2.42E+05	1.20E+05	2.38E+04	7.52E+03	1.51E+07
D11_C2_P4-B-D28_r20	4	07-NAC	4.95E+06	1.04E+05	4.15E+05	1.14E+06	1.63E+06	3.21E+06	1.20E+06	6.16E+05	2.99E+06	1.43E+07	1.93E+06	2.06E+05	1.11E+07	9.92E+06	4.34E+05	1.03E+06	2.90E+06	2.78E+06	2.33E+07	4.23E+04	2.90E+05	2.32E+06	2.01E+06	6.12E+05	1.80E+07	0.00E+00	0.00E+00	4.33E+04	3.32E+04	0.00E+00	1.14E+06	0.00E+00	9.58E+05	5.59E+06	1.16E+05	6.22E+06	4.52E+05	2.14E+05	5.83E+05	5.89E+04	1.03E+07	6.92E+03	1.67E+05	1.30E+05	6.52E+04	3.01E+04	1.63E+07
E11_C2_P5-B-D28_r88	4	07-NAC	4.36E+06	1.05E+05	2.73E+05	4.83E+05	1.81E+06	2.21E+06	1.22E+06	4.39E+05	2.57E+06	1.64E+07	2.54E+06	2.84E+05	1.00E+07	1.07E+07	4.01E+05	1.08E+06	3.41E+06	3.04E+06	2.37E+07	5.78E+04	3.06E+05	2.20E+06	1.68E+06	4.83E+05	3.21E+05	1.09E+04	0.00E+00	2.15E+04	4.15E+04	0.00E+00	1.15E+06	0.00E+00	1.33E+06	4.84E+06	1.72E+05	5.55E+06	2.40E+05	1.68E+05	6.48E+05	9.89E+04	9.90E+06	1.60E+04	2.20E+05	1.49E+05	4.53E+04	1.81E+04	1.42E+07
F11_C2_P6-B-D28_r35	4	07-NAC	5.71E+06	1.22E+05	3.89E+05	7.85E+05	1.83E+06	2.27E+06	1.24E+06	4.44E+05	2.52E+06	2.00E+07	2.00E+06	2.85E+05	9.99E+06	1.65E+07	5.23E+05	1.09E+06	3.92E+06	2.43E+06	2.95E+07	2.11E+04	1.65E+05	1.98E+06	1.65E+06	4.21E+05	1.05E+07	0.00E+00	0.00E+00	9.42E+03	5.29E+04	0.00E+00	8.32E+05	0.00E+00	1.08E+06	5.67E+06	1.57E+05	6.48E+06	3.67E+05	2.05E+05	7.93E+05	0.00E+00	1.37E+07	7.10E+03	2.45E+05	2.43E+05	4.90E+04	3.22E+04	1.41E+07
A4_C3_P1-B-D35_r37	5	07-NAC	4.70E+06	8.77E+04	4.30E+05	7.09E+05	1.95E+06	2.10E+06	9.43E+05	5.75E+05	2.64E+06	1.03E+07	2.04E+06	8.28E+04	1.21E+07	1.27E+07	3.92E+05	8.01E+05	2.93E+06	3.05E+06	1.74E+07	1.12E+05	9.34E+04	1.57E+06	2.89E+06	4.58E+05	3.06E+05	3.79E+04	0.00E+00	2.18E+04	4.80E+04	0.00E+00	1.11E+06	0.00E+00	1.30E+06	7.74E+06	1.78E+05	4.04E+06	2.04E+05	1.61E+05	2.57E+05	3.26E+04	1.27E+07	7.75E+03	2.35E+05	1.35E+05	3.85E+04	3.28E+04	1.70E+07
B4_C3_P2-B-D35_r29	5	07-NAC	5.05E+06	1.46E+05	3.64E+05	3.86E+05	1.83E+06	2.27E+06	9.36E+05	6.63E+05	2.56E+06	1.46E+07	2.29E+06	1.80E+05	1.09E+07	1.14E+07	4.74E+05	9.34E+05	3.27E+06	2.33E+06	2.19E+07	3.05E+04	1.60E+05	1.90E+06	1.68E+06	4.33E+05	3.27E+05	1.59E+04	0.00E+00	8.12E+03	5.81E+04	0.00E+00	1.20E+06	0.00E+00	1.26E+06	7.06E+06	1.44E+05	4.53E+06	3.18E+05	1.37E+05	2.49E+05	0.00E+00	1.17E+07	2.47E+03	1.77E+05	8.88E+04	2.06E+04	5.02E+04	1.58E+07
C4_C3_P3-B-D35_r46	5	07-NAC	5.12E+06	1.74E+05	3.44E+05	2.21E+05	1.48E+06	3.09E+06	1.21E+06	5.98E+05	2.54E+06	1.51E+07	2.31E+06	9.12E+04	1.15E+07	1.26E+07	4.40E+05	1.24E+06	3.73E+06	2.54E+06	2.65E+07	8.00E+04	8.59E+04	1.31E+06	1.75E+06	3.75E+05	2.51E+05	0.00E+00	1.15E+04	3.68E+04	3.85E+04	0.00E+00	1.34E+06	0.00E+00	1.46E+06	7.95E+06	1.22E+05	4.89E+06	2.16E+05	1.85E+05	2.22E+05	9.58E+04	1.19E+07	0.00E+00	2.61E+05	1.21E+05	1.94E+04	1.08E+04	1.66E+07
D4_C3_P4-B-D35_r66	5	07-NAC	4.77E+06	8.75E+04	3.52E+05	9.58E+05	1.65E+06	3.10E+06	9.26E+05	5.21E+05	2.72E+06	1.39E+07	1.79E+06	8.97E+04	1.20E+07	9.60E+06	4.30E+05	9.08E+05	2.84E+06	2.43E+06	2.00E+07	4.78E+04	2.52E+05	2.20E+06	1.87E+06	3.76E+05	6.77E+06	0.00E+00	0.00E+00	2.12E+04	4.19E+04	0.00E+00	1.47E+06	1.31E+04	7.80E+05	5.84E+06	1.54E+05	6.28E+06	1.39E+05	2.34E+05	2.60E+05	2.02E+05	8.78E+06	1.67E+04	1.56E+05	8.15E+04	3.66E+04	3.99E+04	1.75E+07
E4_C3_P5-B-D35_r34	5	07-NAC	5.30E+06	1.02E+05	2.44E+05	4.12E+05	1.55E+06	2.19E+06	1.11E+06	4.97E+05	2.49E+06	1.73E+07	2.05E+06	2.12E+05	9.75E+06	1.16E+07	4.70E+05	1.25E+06	3.73E+06	2.76E+06	2.45E+07	1.26E+05	1.61E+05	1.81E+06	2.35E+06	3.94E+05	2.75E+05	0.00E+00	2.02E+04	3.37E+04	3.38E+04	0.00E+00	1.33E+06	0.00E+00	1.36E+06	6.26E+06	1.46E+05	4.97E+06	4.41E+05	1.89E+05	2.29E+05	1.15E+05	9.89E+06	8.12E+03	1.91E+05	9.56E+04	3.93E+04	3.23E+04	1.73E+07
F4_C3_P6-B-D35_r53	5	07-NAC	5.32E+06	1.37E+05	3.90E+05	7.21E+05	1.62E+06	2.39E+06	9.48E+05	4.78E+05	2.66E+06	1.96E+07	2.14E+06	2.03E+05	1.15E+07	1.64E+07	5.53E+05	1.10E+06	3.65E+06	2.46E+06	2.69E+07	3.98E+04	4.91E+04	1.57E+06	2.84E+06	4.29E+05	3.48E+06	1.81E+04	0.00E+00	4.17E+04	2.97E+04	0.00E+00	6.84E+05	0.00E+00	1.27E+06	8.26E+06	1.29E+05	6.65E+06	7.41E+04	1.63E+05	2.19E+05	5.61E+04	1.43E+07	5.32E+03	2.37E+05	1.72E+05	3.68E+04	1.24E+04	1.90E+07
A11_C3_P1-B-D41_r58	6	07-NAC	5.20E+06	8.73E+04	4.12E+05	6.04E+05	1.36E+06	2.09E+06	8.62E+05	5.15E+05	2.53E+06	1.15E+07	1.91E+06	3.97E+04	9.74E+06	1.34E+07	4.44E+05	8.72E+05	3.15E+06	2.50E+06	1.85E+07	1.61E+05	1.26E+05	1.67E+06	1.87E+06	4.18E+05	3.06E+05	1.45E+04	0.00E+00	2.71E+04	7.11E+04	0.00E+00	1.16E+06	0.00E+00	1.15E+06	9.80E+06	1.21E+05	4.86E+06	7.49E+04	2.04E+05	2.69E+05	3.24E+05	8.86E+06	0.00E+00	2.40E+05	4.14E+04	3.33E+04	5.52E+04	1.98E+07
B11_C3_P2-B-D41_r44	6	07-NAC	5.80E+06	1.18E+05	3.50E+05	4.08E+05	1.25E+06	2.17E+06	7.53E+05	5.08E+05	2.57E+06	1.46E+07	2.57E+06	6.15E+04	1.13E+07	1.14E+07	4.58E+05	9.64E+05	2.80E+06	2.45E+06	2.12E+07	6.68E+04	9.04E+04	1.29E+06	2.52E+06	4.08E+05	2.79E+05	0.00E+00	0.00E+00	2.49E+04	5.08E+04	0.00E+00	1.25E+06	9.09E+03	1.21E+06	8.27E+06	1.11E+05	4.32E+06	2.84E+05	1.94E+05	2.89E+05	8.89E+04	8.72E+06	5.16E+03	1.73E+05	2.48E+04	5.23E+04	5.79E+04	1.71E+07
C11_C3_P3-B-D41_r21	6	07-NAC	5.52E+06	1.35E+05	3.75E+05	2.50E+05	1.13E+06	2.96E+06	7.27E+05	7.03E+05	2.27E+06	1.51E+07	2.31E+06	7.28E+04	1.23E+07	1.40E+07	5.05E+05	1.26E+06	3.04E+06	2.58E+06	2.90E+07	6.06E+04	6.36E+03	8.36E+05	1.85E+06	3.88E+05	2.57E+05	4.23E+04	0.00E+00	7.46E+04	3.15E+04	0.00E+00	1.33E+06	0.00E+00	1.46E+06	1.19E+07	1.09E+05	5.14E+06	3.57E+05	1.75E+05	2.80E+05	2.77E+05	9.49E+06	8.78E+03	2.17E+05	2.44E+04	2.77E+04	4.60E+04	1.93E+07
D11_C3_P4-B-D41_r54	6	07-NAC	4.49E+06	6.01E+04	3.02E+05	9.09E+05	1.32E+06	2.66E+06	1.07E+06	5.84E+05	2.33E+06	1.07E+07	1.86E+06	2.72E+04	1.07E+07	9.14E+06	4.47E+05	9.60E+05	2.64E+06	2.19E+06	2.05E+07	6.03E+04	7.76E+04	1.34E+06	2.40E+06	4.54E+05	1.91E+06	1.51E+04	0.00E+00	4.75E+04	3.39E+04	0.00E+00	1.19E+06	0.00E+00	7.85E+05	9.17E+06	1.13E+05	6.87E+06	1.61E+05	1.70E+05	2.43E+05	1.31E+05	6.40E+06	2.67E+03	1.09E+05	1.78E+04	3.02E+04	4.48E+04	1.73E+07
E11_C3_P5-B-D41_r25	6	07-NAC	5.02E+06	8.15E+04	2.58E+05	4.35E+05	1.10E+06	2.33E+06	9.36E+05	5.38E+05	2.44E+06	1.71E+07	2.01E+06	8.97E+04	9.51E+06	1.16E+07	4.79E+05	1.28E+06	3.51E+06	2.79E+06	2.37E+07	7.03E+04	1.08E+05	1.65E+06	2.13E+06	3.91E+05	3.01E+05	6.30E+03	0.00E+00	3.62E+04	5.75E+04	0.00E+00	1.34E+06	1.72E+04	1.54E+06	8.27E+06	1.17E+05	3.80E+06	2.95E+05	1.85E+05	2.52E+05	1.47E+05	7.74E+06	5.60E+03	2.64E+05	6.42E+04	2.34E+04	4.96E+04	1.81E+07
F11_C3_P6-B-D41_r64	6	07-NAC	6.09E+06	1.51E+05	3.85E+05	8.22E+05	1.41E+06	2.71E+06	8.02E+05	6.03E+05	2.62E+06	2.11E+07	2.60E+06	1.35E+05	1.28E+07	1.77E+07	6.14E+05	1.26E+06	3.52E+06	2.97E+06	2.90E+07	2.94E+04	3.21E+04	1.27E+06	2.03E+06	4.44E+05	1.21E+06	0.00E+00	1.34E+04	5.14E+04	5.82E+04	0.00E+00	1.09E+06	0.00E+00	1.29E+06	1.05E+07	1.42E+05	6.20E+06	7.79E+04	1.94E+05	2.37E+05	1.28E+05	1.25E+07	1.30E+04	2.43E+05	1.64E+05	2.43E+04	5.03E+04	1.80E+07
B5_C1_P1-C-D7_r47	1	08-Taurine	4.69E+06	9.59E+04	5.46E+05	5.56E+05	1.78E+04	2.43E+06	1.67E+06	3.23E+05	2.82E+06	1.14E+07	1.61E+06	5.13E+05	9.46E+06	1.39E+07	3.97E+05	8.37E+05	2.44E+06	2.50E+06	1.89E+07	1.47E+05	2.06E+06	3.55E+06	1.12E+06	6.94E+05	5.15E+07	1.99E+04	0.00E+00	0.00E+00	6.39E+04	0.00E+00	1.22E+06	0.00E+00	6.90E+05	1.49E+05	1.72E+05	5.37E+06	1.09E+05	1.86E+05	2.34E+04	0.00E+00	1.21E+07	3.83E+03	3.41E+05	1.95E+05	1.17E+05	1.12E+04	1.33E+07
C5_C1_P2-C-D7_r71	1	08-Taurine	5.55E+06	8.86E+04	3.95E+05	3.38E+05	1.30E+04	2.42E+06	1.99E+06	3.92E+05	2.59E+06	1.50E+07	1.85E+06	7.27E+05	1.20E+07	1.25E+07	4.37E+05	9.37E+05	2.53E+06	2.60E+06	2.78E+07	0.00E+00	1.55E+06	3.02E+06	1.30E+06	7.09E+05	2.71E+07	2.77E+04	0.00E+00	0.00E+00	1.11E+05	0.00E+00	1.33E+06	0.00E+00	7.46E+05	2.23E+05	1.58E+05	4.86E+06	5.93E+05	1.52E+05	3.00E+04	0.00E+00	1.35E+07	5.79E+03	2.40E+05	1.91E+05	1.37E+05	3.43E+04	1.19E+07
D5_C1_P3-C-D7_r73	1	08-Taurine	5.32E+06	1.13E+05	4.80E+05	2.76E+05	1.07E+04	2.80E+06	2.20E+06	2.86E+05	2.45E+06	1.37E+07	2.12E+06	6.08E+05	1.13E+07	1.25E+07	4.81E+05	1.17E+06	3.14E+06	2.70E+06	3.09E+07	0.00E+00	1.67E+06	2.92E+06	9.56E+05	6.66E+05	4.19E+05	0.00E+00	0.00E+00	0.00E+00	6.41E+04	0.00E+00	1.13E+06	0.00E+00	7.90E+05	5.47E+04	2.01E+05	5.61E+06	5.61E+05	1.87E+05	3.59E+05	0.00E+00	1.46E+07	4.75E+03	2.62E+05	1.96E+05	1.07E+05	7.18E+03	9.61E+06
E5_C1_P4-C-D7_r29	1	08-Taurine	5.47E+06	1.06E+05	4.14E+05	4.97E+05	1.27E+04	2.60E+06	1.54E+06	2.93E+05	2.93E+06	1.76E+07	1.79E+06	8.70E+05	8.69E+06	1.27E+07	4.68E+05	1.24E+06	2.79E+06	3.36E+06	3.17E+07	0.00E+00	2.50E+06	3.43E+06	1.07E+06	4.13E+05	6.26E+07	4.94E+04	0.00E+00	0.00E+00	6.56E+04	0.00E+00	1.25E+06	0.00E+00	9.07E+05	8.62E+03	1.66E+05	5.36E+06	4.76E+05	1.86E+05	2.15E+04	0.00E+00	1.33E+07	0.00E+00	3.27E+05	1.43E+05	1.29E+05	6.81E+03	1.33E+07
F5_C1_P5-C-D7_r10	1	08-Taurine	4.56E+06	1.15E+05	3.37E+05	4.46E+05	1.07E+04	2.40E+06	1.70E+06	2.80E+05	2.77E+06	1.22E+07	1.67E+06	7.35E+05	5.86E+06	9.67E+06	3.90E+05	9.74E+05	1.68E+06	2.37E+06	2.94E+07	8.67E+03	2.25E+06	3.82E+06	1.12E+06	1.43E+05	5.73E+07	2.18E+04	0.00E+00	0.00E+00	4.79E+04	0.00E+00	1.06E+06	0.00E+00	9.86E+05	4.75E+03	1.27E+05	5.33E+06	3.76E+05	1.82E+05	4.14E+04	0.00E+00	1.04E+07	2.55E+03	3.04E+05	1.82E+05	1.11E+05	1.13E+04	7.16E+06
G5_C1_P6-C-D7_r7	1	08-Taurine	4.89E+06	1.16E+05	4.08E+05	5.89E+05	3.40E+03	2.56E+06	1.74E+06	2.62E+05	2.90E+06	1.97E+07	1.48E+06	8.67E+05	7.18E+06	1.57E+07	4.80E+05	1.01E+06	3.25E+06	2.48E+06	3.26E+07	0.00E+00	1.70E+06	3.61E+06	1.88E+06	9.29E+04	8.59E+07	4.49E+04	0.00E+00	0.00E+00	3.27E+04	0.00E+00	1.02E+06	0.00E+00	7.72E+05	9.39E+04	1.38E+05	8.02E+06	5.33E+05	1.84E+05	2.23E+05	0.00E+00	1.56E+07	1.25E+03	3.37E+05	2.55E+05	1.11E+05	2.14E+04	4.12E+06
A12_C1_P1-C-D14_r8	2	08-Taurine	4.88E+06	8.15E+04	4.11E+05	3.79E+05	2.69E+03	2.16E+06	1.27E+06	4.01E+05	2.61E+06	1.12E+07	1.14E+06	2.25E+05	5.87E+06	1.21E+07	3.78E+05	7.82E+05	1.42E+06	2.23E+06	2.25E+07	1.01E+05	1.51E+06	3.62E+06	1.97E+06	1.15E+05	9.66E+06	0.00E+00	0.00E+00	0.00E+00	2.98E+04	0.00E+00	1.01E+06	0.00E+00	9.58E+05	1.13E+06	8.90E+04	4.95E+06	3.10E+05	1.16E+05	1.26E+06	0.00E+00	1.39E+07	7.98E+03	2.50E+05	2.72E+05	1.26E+05	1.74E+04	4.47E+06
B12_C1_P2-C-D14_r28	2	08-Taurine	5.46E+06	9.64E+04	3.92E+05	3.77E+05	1.27E+04	2.50E+06	1.48E+06	3.82E+05	2.41E+06	1.45E+07	1.64E+06	4.95E+05	1.11E+07	1.18E+07	3.77E+05	8.36E+05	2.33E+06	2.96E+06	2.43E+07	3.41E+03	1.44E+06	3.16E+06	1.24E+06	3.86E+05	3.88E+05	0.00E+00	0.00E+00	1.19E+04	2.71E+04	0.00E+00	1.10E+06	0.00E+00	1.03E+06	5.99E+05	1.62E+05	4.23E+06	4.73E+05	1.24E+05	3.75E+04	0.00E+00	1.50E+07	1.32E+04	2.51E+05	1.99E+05	8.80E+04	1.69E+04	1.06E+07
C12_C1_P3-C-D14_r92	2	08-Taurine	5.52E+06	1.18E+05	4.24E+05	2.60E+05	1.56E+04	2.84E+06	1.74E+06	3.48E+05	2.44E+06	1.41E+07	2.13E+06	3.46E+05	1.09E+07	1.31E+07	5.14E+05	1.26E+06	3.22E+06	2.65E+06	3.14E+07	2.89E+04	7.96E+05	2.46E+06	1.28E+06	6.82E+05	4.35E+05	0.00E+00	0.00E+00	0.00E+00	5.50E+04	0.00E+00	1.01E+06	0.00E+00	1.38E+06	8.27E+05	1.58E+05	5.07E+06	2.04E+05	1.75E+05	1.72E+06	0.00E+00	1.47E+07	1.39E+04	3.41E+05	1.90E+05	6.07E+04	0.00E+00	1.37E+07
D12_C1_P4-C-D14_r76	2	08-Taurine	4.27E+06	2.00E+05	3.84E+05	1.03E+06	2.75E+04	3.04E+06	1.60E+06	4.85E+05	2.64E+06	1.24E+07	1.51E+06	2.89E+05	9.63E+06	9.22E+06	4.40E+05	9.38E+05	2.47E+06	2.50E+06	2.36E+07	3.60E+04	1.08E+06	3.03E+06	1.86E+06	7.24E+05	4.32E+07	0.00E+00	0.00E+00	6.76E+03	3.13E+04	0.00E+00	1.14E+06	0.00E+00	6.32E+05	1.36E+06	1.37E+05	6.65E+06	4.81E+05	1.96E+05	1.19E+06	0.00E+00	1.14E+07	2.82E+03	1.83E+05	1.84E+05	1.25E+05	2.02E+04	1.24E+07
E12_C1_P5-C-D14_r44	2	08-Taurine	5.03E+06	1.58E+05	3.53E+05	4.99E+05	1.03E+04	2.36E+06	1.39E+06	3.94E+05	2.74E+06	1.70E+07	1.98E+06	1.24E+06	8.29E+06	1.18E+07	4.79E+05	1.15E+06	2.71E+06	2.50E+06	2.83E+07	0.00E+00	1.25E+06	3.56E+06	1.91E+06	5.23E+05	1.82E+07	2.82E+04	0.00E+00	0.00E+00	4.56E+04	0.00E+00	9.49E+05	0.00E+00	1.16E+06	1.05E+06	1.48E+05	5.54E+06	3.74E+05	1.69E+05	1.02E+06	0.00E+00	1.32E+07	1.75E+04	2.88E+05	1.98E+05	1.12E+05	5.47E+03	1.37E+07
F12_C1_P6-C-D14_r15	2	08-Taurine	5.64E+06	1.76E+05	4.31E+05	6.91E+05	9.02E+03	2.54E+06	1.10E+06	3.07E+05	3.14E+06	2.19E+07	1.90E+06	7.28E+05	9.34E+06	1.77E+07	5.20E+05	1.17E+06	2.14E+06	2.82E+06	3.35E+07	1.79E+04	1.32E+06	3.95E+06	1.85E+06	1.94E+05	5.83E+07	1.67E+04	0.00E+00	1.06E+04	5.76E+04	0.00E+00	9.18E+05	0.00E+00	1.01E+06	1.42E+06	1.55E+05	6.93E+06	5.21E+05	1.64E+05	5.07E+05	0.00E+00	1.63E+07	6.20E+03	3.46E+05	2.46E+05	7.71E+04	9.79E+03	8.09E+06
A5_C2_P1-C-D21_r68	3	08-Taurine	5.61E+06	9.49E+04	3.90E+05	5.60E+05	2.06E+04	1.75E+06	1.24E+06	3.37E+05	2.54E+06	1.24E+07	1.55E+06	1.25E+05	9.36E+06	1.43E+07	3.84E+05	8.18E+05	2.69E+06	2.56E+06	1.70E+07	1.21E+05	6.49E+05	3.44E+06	1.74E+06	5.27E+05	2.97E+06	2.54E+04	0.00E+00	5.33E+03	5.50E+04	0.00E+00	1.51E+06	0.00E+00	1.13E+06	2.92E+06	1.75E+05	5.12E+06	3.59E+05	1.50E+05	7.38E+05	3.90E+04	1.26E+07	5.16E+03	3.03E+05	1.98E+05	6.33E+04	2.15E+04	1.43E+07
B5_C2_P2-C-D21_r65	3	08-Taurine	5.71E+06	1.03E+05	4.45E+05	5.37E+05	5.11E+04	2.19E+06	1.53E+06	4.07E+05	2.59E+06	1.47E+07	2.43E+06	2.36E+05	1.03E+07	1.21E+07	4.33E+05	1.07E+06	3.32E+06	2.56E+06	2.62E+07	2.01E+04	2.56E+05	1.84E+06	1.97E+06	4.98E+05	3.18E+05	3.00E+04	3.86E+04	7.43E+03	4.78E+04	0.00E+00	1.04E+06	0.00E+00	1.44E+06	2.56E+06	1.53E+05	4.74E+06	5.57E+05	1.52E+05	6.78E+05	4.46E+04	1.56E+07	1.51E+04	2.77E+05	1.77E+05	6.20E+04	4.84E+04	1.83E+07
C5_C2_P3-C-D21_r23	3	08-Taurine	5.73E+06	1.27E+05	3.82E+05	2.48E+05	2.20E+04	3.13E+06	1.46E+06	4.76E+05	2.59E+06	1.55E+07	2.39E+06	1.67E+05	1.26E+07	1.34E+07	4.41E+05	1.30E+06	3.16E+06	2.67E+06	2.55E+07	1.07E+04	3.31E+05	2.17E+06	1.56E+06	5.54E+05	3.48E+05	3.19E+04	0.00E+00	9.76E+03	6.73E+04	0.00E+00	1.34E+06	0.00E+00	1.21E+06	2.93E+06	1.54E+05	4.98E+06	5.78E+05	2.12E+05	4.08E+05	0.00E+00	1.61E+07	2.05E+04	3.04E+05	2.09E+05	5.99E+04	0.00E+00	1.39E+07
D5_C2_P4-C-D21_r18	3	08-Taurine	5.00E+06	1.07E+05	3.52E+05	9.46E+05	1.40E+04	2.82E+06	1.57E+06	4.93E+05	2.51E+06	1.35E+07	1.61E+06	2.19E+05	8.56E+06	9.55E+06	3.72E+05	8.71E+05	2.45E+06	1.92E+06	2.14E+07	2.43E+04	6.30E+05	2.45E+06	1.40E+06	6.31E+05	2.69E+07	1.62E+04	0.00E+00	1.24E+04	5.41E+04	0.00E+00	1.51E+06	0.00E+00	6.04E+05	2.65E+06	1.47E+05	6.88E+06	4.66E+05	2.55E+05	3.23E+05	0.00E+00	7.09E+06	2.23E+04	1.32E+05	6.05E+04	1.02E+05	3.90E+04	1.45E+07
E5_C2_P5-C-D21_r67	3	08-Taurine	4.36E+06	9.79E+04	3.37E+05	5.27E+05	4.39E+04	2.38E+06	1.42E+06	4.86E+05	2.68E+06	1.68E+07	2.60E+06	7.06E+05	8.79E+06	1.10E+07	4.49E+05	1.19E+06	3.47E+06	2.54E+06	2.65E+07	2.56E+04	4.09E+05	2.59E+06	1.88E+06	4.69E+05	1.38E+06	1.31E+04	3.45E+04	1.34E+04	4.76E+04	0.00E+00	8.10E+05	0.00E+00	1.53E+06	2.75E+06	1.54E+05	5.44E+06	1.39E+05	1.69E+05	4.47E+05	1.55E+04	1.24E+07	1.59E+04	3.85E+05	2.06E+05	7.61E+04	1.73E+04	1.82E+07
F5_C2_P6-C-D21_r14	3	08-Taurine	5.00E+06	1.40E+05	4.01E+05	5.81E+05	1.57E+04	2.16E+06	1.08E+06	3.39E+05	2.49E+06	2.01E+07	2.27E+06	4.00E+05	1.14E+07	1.64E+07	4.58E+05	1.01E+06	3.20E+06	2.58E+06	2.82E+07	3.13E+04	6.08E+05	2.80E+06	1.64E+06	5.72E+05	2.30E+07	7.57E+04	0.00E+00	2.26E+04	3.51E+04	3.84E+03	1.41E+06	0.00E+00	9.39E+05	3.29E+06	1.87E+05	6.21E+06	3.88E+05	2.19E+05	4.99E+05	4.45E+04	1.23E+07	1.14E+04	2.64E+05	1.76E+05	1.06E+05	2.35E+04	1.53E+07
A12_C2_P1-C-D28_r43	4	08-Taurine	4.84E+06	1.03E+05	4.37E+05	5.71E+05	2.74E+04	2.07E+06	9.65E+05	4.43E+05	1.84E+06	1.22E+07	1.80E+06	1.13E+05	9.57E+06	1.31E+07	4.58E+05	8.32E+05	2.75E+06	2.19E+06	1.82E+07	1.11E+05	4.75E+05	2.50E+06	1.43E+06	5.01E+05	3.25E+05	2.89E+04	0.00E+00	3.05E+04	3.41E+04	0.00E+00	1.56E+06	0.00E+00	9.66E+05	4.14E+06	3.86E+04	4.95E+06	3.82E+05	1.65E+05	1.50E+06	5.17E+04	1.24E+07	4.61E+03	2.52E+05	1.20E+05	6.47E+04	2.93E+04	1.57E+07
B12_C2_P2-C-D28_r80	4	08-Taurine	5.43E+06	1.21E+05	3.70E+05	4.24E+05	4.75E+04	2.21E+06	9.09E+05	4.41E+05	2.72E+06	1.58E+07	2.11E+06	1.55E+05	1.19E+07	1.20E+07	4.16E+05	1.00E+06	2.45E+06	2.58E+06	2.43E+07	1.12E+04	3.89E+05	2.38E+06	1.27E+06	5.12E+05	3.14E+05	2.03E+04	0.00E+00	2.93E+04	5.02E+04	0.00E+00	1.41E+06	0.00E+00	1.31E+06	4.36E+06	1.62E+05	4.25E+06	2.52E+03	1.38E+05	1.13E+06	0.00E+00	1.39E+07	1.43E+04	2.20E+05	2.23E+05	6.60E+04	4.17E+04	1.41E+07
C12_C2_P3-C-D28_r21	4	08-Taurine	5.36E+06	1.11E+05	3.87E+05	1.83E+05	2.79E+04	3.10E+06	7.96E+06	4.47E+05	2.44E+06	1.41E+07	2.34E+06	1.37E+05	1.06E+07	1.20E+07	4.76E+05	1.16E+06	3.14E+06	2.57E+06	2.69E+07	2.97E+04	3.27E+05	2.19E+06	1.26E+06	4.71E+05	3.56E+05	2.09E+04	0.00E+00	3.04E+04	5.55E+04	0.00E+00	1.35E+06	0.00E+00	1.48E+06	4.16E+06	1.11E+05	5.08E+06	2.82E+06	2.02E+05	1.06E+06	7.07E+04	1.28E+07	0.00E+00	3.32E+05	1.26E+05	7.03E+04	0.00E+00	1.35E+07
D12_C2_P4-C-D28_r37	4	08-Taurine	4.87E+06	1.04E+05	4.14E+05	9.66E+05	3.30E+04	3.08E+06	1.05E+06	4.94E+05	2.59E+06	1.16E+07	1.83E+06	9.72E+04	1.16E+07	8.36E+06	4.76E+05	9.52E+05	2.46E+06	2.81E+06	1.94E+07	1.68E+04	3.81E+05	2.51E+06	1.76E+06	4.44E+05	1.27E+07	0.00E+00	0.00E+00	4.23E+04	5.28E+04	0.00E+00	1.30E+06	0.00E+00	7.52E+05	4.98E+06	1.62E+05	5.98E+06	2.70E+05	1.90E+05	9.63E+05	5.27E+04	9.17E+06	4.28E+03	1.67E+05	1.33E+05	7.87E+04	2.69E+04	1.63E+07
E12_C2_P5-C-D28_r32	4	08-Taurine	5.40E+06	1.42E+05	3.08E+05	5.66E+05	4.79E+04	2.59E+06	1.05E+06	4.04E+05	2.87E+06	1.89E+07	2.21E+06	8.84E+05	9.93E+06	1.26E+07	5.16E+05	1.38E+06	3.36E+06	2.35E+06	2.82E+07	2.46E+04	2.56E+05	2.26E+06	1.58E+06	4.86E+05	4.85E+05	3.16E+04	2.20E+04	2.64E+04	6.45E+04	0.00E+00	1.12E+06	0.00E+00	1.45E+06	4.50E+06	1.10E+05	5.07E+06	3.28E+05	1.84E+05	8.78E+05	4.91E+04	1.28E+07	1.90E+04	2.78E+05	1.99E+05	9.53E+04	9.07E+03	1.43E+07
F12_C2_P6-C-D28_r7	4	08-Taurine	5.38E+06	2.03E+05	3.65E+05	6.88E+05	3.20E+04	2.45E+06	1.14E+06	4.74E+05	2.81E+06	2.10E+07	1.86E+06	2.77E+05	1.12E+07	1.67E+07	5.34E+05	1.02E+06	2.85E+06	2.66E+06	2.81E+07	3.12E+04	4.53E+05	2.58E+06	1.77E+06	6.07E+05	1.13E+07	0.00E+00	0.00E+00	2.47E+04	2.81E+04	0.00E+00	1.20E+06	0.00E+00	1.07E+06	4.94E+06	1.42E+05	6.35E+06	2.41E+05	2.32E+05	7.64E+05	0.00E+00	1.33E+07	1.98E+04	3.07E+05	2.05E+05	9.14E+04	1.20E+04	1.10E+07
A5_C3_P1-C-D35_r48	5	08-Taurine	5.69E+06	1.42E+05	4.45E+05	6.96E+05	9.86E+04	2.43E+06	9.92E+05	5.32E+05	2.76E+06	1.29E+07	1.92E+06	1.26E+05	1.06E+07	1.44E+07	5.15E+05	9.72E+05	3.64E+06	2.04E+06	1.98E+07	1.52E+05	5.73E+04	1.07E+06	2.87E+06	4.75E+05	3.18E+05	1.52E+04	0.00E+00	3.68E+04	4.04E+04	0.00E+00	9.92E+05	0.00E+00	1.32E+06	8.13E+06	1.43E+05	5.34E+06	2.75E+05	1.54E+05	3.40E+05	1.12E+05	1.44E+07	3.68E+03	2.98E+05	1.16E+05	4.36E+04	1.69E+04	2.16E+07
B5_C3_P2-C-D35_r84	5	08-Taurine	5.70E+06	1.18E+05	3.80E+05	4.03E+05	8.14E+04	2.08E+06	8.95E+05	5.59E+05	1.93E+06	1.43E+07	2.38E+06	1.17E+05	1.30E+07	1.24E+07	5.02E+05	9.30E+05	3.00E+06	2.86E+06	2.31E+07	4.00E+04	1.61E+05	1.58E+06	2.15E+06	3.70E+05	3.04E+05	0.00E+00	0.00E+00	2.17E+04	4.17E+04	0.00E+00	1.12E+06	1.59E+04	1.23E+06	6.95E+06	1.30E+05	4.48E+06	1.10E+05	1.70E+05	2.50E+05	2.72E+04	1.23E+07	2.19E+04	1.98E+05	9.72E+04	4.37E+04	3.95E+04	1.85E+07
C5_C3_P3-C-D35_r55	5	08-Taurine	5.56E+06	1.22E+05	3.17E+05	1.85E+05	5.83E+04	2.77E+06	9.42E+05	4.59E+05	2.12E+06	1.43E+07	2.26E+06	7.10E+04	1.09E+07	1.09E+07	4.91E+05	1.18E+06	3.30E+06	2.78E+06	2.54E+07	2.09E+04	1.28E+05	1.52E+06	1.59E+06	4.20E+05	3.25E+05	0.00E+00	0.00E+00	4.12E+04	2.39E+04	0.00E+00	9.93E+05	0.00E+00	1.37E+06	7.04E+06	1.17E+05	4.35E+06	7.20E+04	1.86E+05	2.76E+05	0.00E+00	1.14E+07	0.00E+00	3.28E+05	1.52E+05	3.14E+04	6.92E+03	1.83E+07
D5_C3_P4-C-D35_r72	5	08-Taurine	4.65E+06	1.12E+05	3.52E+05	8.91E+05	6.37E+04	3.00E+06	9.61E+05	6.69E+05	2.74E+06	1.35E+07	1.83E+06	1.24E+05	1.01E+07	9.56E+06	4.04E+05	1.01E+06	3.31E+06	2.55E+06	1.85E+07	2.91E+04	2.74E+05	2.27E+06	1.80E+06	4.35E+05	6.61E+06	6.35E+04	0.00E+00	2.38E+04	3.84E+04	0.00E+00	1.34E+06	0.00E+00	8.94E+05	6.56E+06	1.44E+05	6.01E+06	4.88E+04	1.75E+05	1.81E+05	4.49E+04	9.45E+06	1.60E+04	1.51E+05	9.13E+04	4.77E+04	1.59E+04	1.67E+07
E5_C3_P5-C-D35_r79	5	08-Taurine	4.96E+06	8.31E+04	2.45E+05	4.17E+05	6.94E+04	2.47E+06	9.24E+05	4.27E+05	2.65E+06	1.55E+07	2.52E+06	9.27E+05	1.11E+07	1.00E+07	4.43E+05	1.09E+06	3.98E+06	2.53E+06	2.23E+07	2.59E+04	1.17E+05	1.37E+06	2.31E+06	4.01E+05	3.07E+05	3.08E+04	1.65E+04	2.29E+04	4.20E+04	0.00E+00	1.22E+06	0.00E+00	1.38E+06	6.77E+06	1.34E+05	5.31E+06	1.09E+05	1.88E+05	2.31E+05	0.00E+00	1.11E+07	1.61E+04	2.50E+05	1.35E+05	6.80E+04	8.42E+03	1.77E+07
F5_C3_P6-C-D35_r40	5	08-Taurine	5.23E+06	1.48E+05	3.69E+05	6.04E+05	5.01E+04	2.00E+06	1.02E+06	5.26E+05	2.52E+06	1.94E+07	2.55E+06	1.59E+05	1.05E+07	1.40E+07	5.01E+05	9.63E+05	3.27E+06	3.14E+06	2.25E+07	2.91E+04	1.66E+05	2.15E+06	2.24E+06	4.38E+05	3.99E+06	1.57E+04	0.00E+00	2.45E+04	5.89E+04	0.00E+00	1.32E+06	0.00E+00	1.01E+06	7.19E+06	1.69E+05	6.45E+06	1.85E+05	2.07E+05	1.95E+05	5.30E+04	1.31E+07	2.05E+04	2.42E+05	1.96E+05	4.35E+04	6.72E+03	1.75E+07
A12_C3_P1-C-D41_r36	6	08-Taurine	4.66E+06	9.30E+04	3.63E+05	4.74E+05	6.59E+04	1.81E+06	9.40E+05	5.18E+05	2.24E+06	1.09E+07	1.91E+06	6.79E+04	1.03E+07	1.29E+07	3.99E+05	7.70E+05	3.05E+06	2.15E+06	1.62E+07	1.34E+05	1.01E+05	1.77E+06	2.39E+06	3.96E+05	2.95E+05	1.30E+04	0.00E+00	2.81E+04	3.77E+04	0.00E+00	1.31E+06	0.00E+00	1.08E+06	8.21E+06	1.46E+05	4.53E+06	2.98E+05	2.17E+05	3.76E+05	8.63E+04	8.30E+06	6.34E+03	2.42E+05	8.90E+04	3.01E+04	4.19E+04	1.70E+07
B12_C3_P2-C-D41_r30	6	08-Taurine	5.92E+06	8.04E+04	3.48E+05	4.79E+05	1.18E+05	2.41E+06	8.07E+05	5.43E+05	2.58E+06	1.64E+07	2.25E+06	1.05E+05	1.08E+07	1.25E+07	5.14E+05	1.11E+06	2.48E+06	2.39E+06	2.39E+07	4.38E+04	9.81E+04	1.36E+06	2.19E+06	3.96E+05	3.36E+05	0.00E+00	8.38E+03	2.45E+04	3.03E+04	0.00E+00	1.30E+06	0.00E+00	1.05E+06	8.53E+06	1.31E+05	4.13E+06	1.83E+05	1.56E+05	3.49E+05	3.35E+05	1.09E+07	3.32E+03	1.79E+05	6.02E+04	4.92E+04	5.92E+04	1.54E+07
C12_C3_P3-C-D41_r65	6	08-Taurine	6.02E+06	1.19E+05	3.30E+05	2.97E+05	1.18E+05	3.00E+06	8.45E+05	4.78E+05	2.72E+06	1.63E+07	2.36E+06	7.42E+04	1.17E+07	1.35E+07	5.72E+05	1.34E+06	3.95E+06	2.96E+06	2.86E+07	2.09E+04	2.14E+04	9.57E+05	1.80E+06	3.78E+05	2.70E+05	0.00E+00	0.00E+00	4.63E+04	2.14E+04	0.00E+00	1.10E+06	0.00E+00	1.28E+06	1.04E+07	1.08E+05	4.20E+06	2.22E+05	1.86E+05	2.80E+05	0.00E+00	9.46E+06	4.89E+03	2.37E+05	4.94E+04	2.96E+04	3.94E+04	1.92E+07
D12_C3_P4-C-D41_r83	6	08-Taurine	4.97E+06	8.91E+04	3.59E+05	8.98E+05	5.51E+04	3.18E+06	1.00E+06	6.02E+05	2.71E+06	1.45E+07	2.16E+06	7.13E+04	1.19E+07	1.01E+07	4.72E+05	9.75E+05	3.26E+06	2.55E+06	1.96E+07	4.60E+04	1.40E+05	1.84E+06	2.12E+06	4.20E+05	1.96E+06	0.00E+00	0.00E+00	5.18E+04	3.68E+04	0.00E+00	1.22E+06	0.00E+00	8.86E+05	8.81E+06	1.04E+05	5.45E+06	2.54E+05	2.35E+05	3.06E+05	4.62E+04	7.61E+06	1.73E+04	1.39E+05	6.17E+04	5.15E+04	3.94E+04	1.92E+07
E12_C3_P5-C-D41_r85	6	08-Taurine	5.00E+06	1.54E+05	2.74E+05	4.30E+05	8.14E+04	2.52E+06	7.84E+05	5.56E+05	2.51E+06	1.64E+07	2.38E+06	4.56E+05	1.04E+07	1.21E+07	6.17E+05	1.20E+06	3.94E+06	2.81E+06	2.58E+07	5.34E+04	6.21E+04	1.25E+06	2.41E+06	3.86E+05	2.49E+05	0.00E+00	1.26E+04	3.99E+04	2.99E+04	0.00E+00	1.10E+06	0.00E+00	1.44E+06	8.30E+06	1.57E+05	4.36E+06	5.33E+04	1.64E+05	2.60E+05	0.00E+00	8.76E+06	1.18E+04	2.72E+05	6.55E+04	5.91E+04	2.96E+04	2.02E+07
F12_C3_P6-C-D41_r78	6	08-Taurine	5.02E+06	1.29E+05	3.39E+05	6.12E+05	7.33E+04	2.08E+06	7.49E+05	5.96E+05	2.13E+06	1.68E+07	2.50E+06	1.26E+05	1.16E+07	1.44E+07	4.73E+05	9.81E+05	3.64E+06	2.55E+06	2.37E+07	3.50E+04	5.25E+04	1.45E+06	2.30E+06	4.08E+05	3.43E+05	3.28E+04	0.00E+00	2.35E+04	6.47E+04	0.00E+00	9.52E+05	0.00E+00	1.06E+06	9.95E+06	1.45E+05	6.32E+06	7.18E+04	1.99E+05	2.76E+05	0.00E+00	1.04E+07	1.50E+04	2.35E+05	1.53E+05	2.61E+04	5.77E+04	1.95E+07
[truncated: 184 more columns]
